# Supplementary material for: Complex gene expression in the dragline silk producing glands of the Western black widow (Latrodectus hesperus)
Source: BMC Genomics. 2013 Dec 2;14:846. doi: 10.1186/1471-2164-14-846 (PMC3879032; doi:10.1186/1471-2164-14-846)
Supplement: Additional file 2: Table S1 — Summary statistics for 32,111 unique tags that were sequenced at least one time for every 1 million total tags sequenced (≥ 1 CPM) in at least two libraries. Tag Sequence gives the 16 bases that were sequenced. GATC was added to the 5′ end of these sequences for matching tags to genes. Abundance of tags in each library is given as counts per million (CPM) for two individuals (1 or 2) from cephalothoraxes (ceph) or major ampullate glands (MA). Log Fold Change (log FC) is between MA and cephalothoraxes. Log CPM is the log of the average CPM among all four libraries. P-values and the estimated False Discovery Rate (FDR) are associated with an exact test implemented in edgeR for differential expression between MA and cephalothoraxes. [file 1471-2164-14-846-S2.xlsx]

## Sheet: SupplementalTable2.txt
Supplementary Table S1. Summary statistics for 32,111 unique tags that were sequenced at least one time for every 1 million total tags sequenced (≥ 1 CPM) in at least two libraries. Tag Sequence gives the 16 bases that were sequenced. GATC was added to the 5’ end of these sequences for matching tags to genes. Abundance of tags in each library is given as counts per million (CPM) for two individua…
Tag Sequence	Ceph 1 CPM	Ceph 2 CPM	MA 1 CPM	MA 2 CPM	log FC	log CPM	P Value	FDR
TCCAAGCAGGAATATG	39971.1	29928.2	0.472715	0.938539	-15.5419	14.093	2.38e-13	7.64e-09
CTCAATTGGAAAGTGA	26525.1	21319.3	0.787858	0.938539	-14.7156	13.5461	7.15e-13	1.15e-08
CTCAGAGCTTTGGATG	11849	13529.9	0.630287	0.625693	-14.2621	12.6314	2.26e-12	2.42e-08
TTCATAAGGAAGGTGT	2391.57	2632.87	0	0	-16.9253	10.2947	8.09e-12	3.93e-08
GTGTCCAATAATAAAA	19757	12795.5	1.41814	1.72066	-13.304	12.9906	1.04e-11	3.93e-08
AGTTAATGAACTCTTT	0	0	3658.5	1741.15	17.0235	10.3987	1.06e-11	3.93e-08
TGCTGGAAGGCTTGAA	2353.51	2054.36	0	0	-16.7271	10.1059	1.19e-11	3.93e-08
ATGTTCAGAAACTCAC	1719.19	2675.93	0	0	-16.7458	10.1017	1.2e-11	3.93e-08
GCTAGAATGGACAATG	2401.84	1936.89	0	0	-16.7011	10.083	1.24e-11	3.93e-08
AATGAATTGAACATGC	1928.8	2289.47	0	0	-16.676	10.0424	1.35e-11	3.93e-08
TGATGACAGCCCTGGA	4913.63	4883.07	0.315143	0.312846	-13.8389	11.2582	1.45e-11	3.93e-08
TTACTTGTGACATGTT	1688.39	5017.01	0	0	-17.3772	10.7111	1.47e-11	3.93e-08
ATCAAATATTGGCAGG	0	0	1492.99	2565.97	16.615	9.9869	2.38e-11	5.89e-08
ACCCCTTTCAACCACA	1384.77	2464.41	0	0	-16.5594	9.91033	2.77e-11	6.36e-08
AGAAGGAATACATTTA	0	0.316641	3149.23	4992.72	14.4082	10.9912	3.06e-11	6.45e-08
AAAACAGCATTACTTA	1897.82	1231.42	0	0	-16.221	9.61158	3.21e-11	6.45e-08
GGTTTCCTTTATCGAG	43904.8	36870.3	7.87858	6.41335	-12.4539	14.3019	3.47e-11	6.56e-08
CATTTTCTGTTGTTTT	0	0	1153.11	1777.59	16.1449	9.51705	3.89e-11	6.94e-08
TGTTCAGAAATTACAG	54711.6	68084.7	12.2906	5.94408	-12.7247	14.9061	5.22e-11	8.82e-08
AGTTAAGACTGGACAG	3556.65	841.789	0	0	-16.6789	10.1028	7.19e-11	1.15e-07
GTCGAATATAAATATA	0	0.633281	6479.03	5693.49	14.0669	11.5714	8.18e-11	1.25e-07
CTATTTTAAGTTTAGA	958.471	1218.59	0	0	-15.7245	9.08815	9.24e-11	1.35e-07
AGTTTCTTATATATGG	0	0	1148.7	977.332	15.6802	9.05397	9.89e-11	1.38e-07
TCCAAACAAGAATACG	1592.79	802.526	0	0	-15.8259	9.22597	1.07e-10	1.4e-07
TGTACTCAATTGATTA	26606.9	15550.5	4.72715	1.87708	-12.6123	13.3637	1.11e-10	1.4e-07
TCCAAACAGGAATACG	1058.85	961.796	0	0	-15.6034	8.98058	1.15e-10	1.4e-07
TAAATTAAATAAATTT	0	0.949922	20414	7861.67	14.7236	12.7873	1.18e-10	1.4e-07
AATTAAAAATAAATCT	5146.25	5020.02	1.103	0.312846	-12.771	11.3117	1.31e-10	1.5e-07
TCCTTTTCTTGCTTTA	1036.01	865.221	0	0	-15.5122	8.89269	1.37e-10	1.5e-07
ATGATTGCAAGGAATG	2285.35	650.855	0	0	-16.1009	9.51971	1.41e-10	1.5e-07
TAGCCAGTAACTGCAA	0	0.633281	4805.3	5013.05	13.7573	11.2614	1.47e-10	1.5e-07
TCCATTTGGTAATCTA	0	0	2713.54	635.391	16.3329	9.7095	1.49e-10	1.5e-07
ATCAAATATTGGAAGT	0	0	935.66	868.931	15.444	8.81748	1.59e-10	1.55e-07
TAAAGCAATTTATACA	4884.41	2862.43	0.472715	0	-13.8655	10.9195	1.67e-10	1.58e-07
ACTCAGTCGAGTTCTA	789.048	957.363	0	0	-15.4046	8.77016	1.75e-10	1.6e-07
AATTTTCTGTTCTTTT	0	0	935.03	783.524	15.3732	8.74701	1.84e-10	1.6e-07
TCACAGCAACAGCTAA	948.38	767.062	0	0	-15.3625	8.74433	1.85e-10	1.6e-07
AATATTTGGCCAGTTT	786.924	895.618	0	0	-15.3483	8.7164	1.96e-10	1.65e-07
TAAAGGAATTTGAATT	584.572	1271.63	0	0	-15.5143	8.85813	2.22e-10	1.83e-07
ATCAAATATTGGCAGT	0	2.69145	49572.4	76366.3	15.4163	14.9424	2.47e-10	1.98e-07
TCGGAGGCGGAGTCCA	2892.41	2165.66	0.630287	0.312846	-12.3183	10.3046	2.6e-10	2.04e-07
ACTTAATAGCTTAAGG	0	0.474961	5188.2	2074.17	13.7077	10.8263	3.06e-10	2.3e-07
TTCTGGTATCGATTTA	828.881	610.325	0	0	-15.1055	8.49102	3.08e-10	2.3e-07
TCTACTTGTACAGAGT	796.661	614.283	0	0	-15.0787	8.46241	3.26e-10	2.38e-07
TGTTGCCAACCACGAA	1460.37	2012.25	0	0.312846	-13.2708	9.76193	3.47e-10	2.48e-07
CCTTTTCTGTTCTTTT	0	0	5690.23	526.677	17.2243	10.602	3.59e-10	2.49e-07
TTTTTAAAGATTTTAA	0	0	1247.18	548.576	15.435	8.8104	3.64e-10	2.49e-07
AAGACAAAGATGGCTT	542.437	928.707	0	0	-15.1704	8.52271	4.3e-10	2.88e-07
CTCAATTGGAAAGGGA	576.782	696.135	0	0	-14.9482	8.31389	4.4e-10	2.88e-07
TATTATCAGTTTGGAC	539.074	724.474	0	0	-14.9418	8.30324	4.5e-10	2.89e-07
ATCCCTCAGTACGTTC	601.39	585.469	0	0	-14.8386	8.21289	5.4e-10	3.4e-07
GTCGTAGATGATGTTT	4071.82	2844.7	0	0.625693	-13.3226	10.756	5.82e-10	3.58e-07
CTTGCTTCAGAAGTGG	506.145	644.206	0	0	-14.8042	8.16783	5.91e-10	3.58e-07
TGGAGCAGCAGCAGCG	0	0	632.177	502.744	14.7745	8.14842	6.15e-10	3.66e-07
GTACTCTTTGCCATGC	380.804	1283.03	0	0	-15.37	8.70029	6.65e-10	3.88e-07
TCTGAAATATATATTT	9016.78	4201.19	2.36357	1.40781	-11.7314	11.6906	6.93e-10	3.97e-07
TCATGGGAGACCCCGT	553.059	498.076	0	0	-14.6603	8.03769	7.68e-10	4.33e-07
GTTTACAATAATAAAA	516.236	515.808	0	0	-14.638	8.01124	8.11e-10	4.49e-07
CTCAATTGGAAAGCGA	602.629	414.483	0	0	-14.602	7.9902	8.46e-10	4.6e-07
TTAAGAACATCTGTGA	505.26	491.743	0	0	-14.5871	7.96141	8.96e-10	4.75e-07
TTGAGAGCAAAGAAGC	969.801	1889.24	0	0.312846	-13.0033	9.48147	9.03e-10	4.75e-07
ATCAAATAGTGGCAGT	0	0	375.336	906.785	14.9532	8.32435	9.33e-10	4.83e-07
TATTTTAACCACTTAC	394.613	550.638	0	0	-14.5245	7.88452	1.05e-09	5.3e-07
AGCCCCCACTAGACAA	0	0	695.836	377.918	14.6936	8.06849	1.06e-09	5.3e-07
TCATAGATGAGTAGCC	0	0	390.62	537.157	14.4852	7.85768	1.1e-09	5.4e-07
ATCTTTCTTTCCATGC	689.2	365.562	0	0	-14.6445	8.04264	1.11e-09	5.4e-07
CATTTTATGTTCTTTT	0	0.316641	2127.37	894.115	12.9748	9.56121	1.15e-09	5.51e-07
TTTGAATGAAAGAATA	0	0	542.046	355.237	14.4351	7.80947	1.22e-09	5.75e-07
CCTTTGGAGTTGTTTT	0	0	337.518	978.896	14.9917	8.36243	1.26e-09	5.87e-07
AACTTCAAAGTGTGGT	344.511	527.523	0	0	-14.4118	7.76821	1.32e-09	6.07e-07
CCACAATAAAACCTCC	0	0.633281	3038.3	1928.39	12.7728	10.2783	1.41e-09	6.39e-07
CCAAACATGTGTGAAA	0	1.26656	7171.08	5758.41	13.1955	11.6585	1.51e-09	6.74e-07
GTAAGCAGAACCCAAG	474.81	350.68	0	0	-14.3037	7.68904	1.55e-09	6.81e-07
TGTCATAAATGCTGAT	6725.94	2077.16	0.787858	0	-13.3374	11.1039	1.57e-09	6.81e-07
ATGAAATAAAGCATTT	5934.94	10296.4	2.67872	0.312846	-12.4118	11.9868	1.6e-09	6.84e-07
ATTAATCTCCAGTATG	1097.44	1309.15	0.472715	0.312846	-11.5166	9.23323	1.64e-09	6.95e-07
CATTTTCTGTTATTTT	0	0.949922	3722.16	3485.58	12.7539	10.8155	1.72e-09	7.16e-07
GGAGAGTATTTGAATT	0	0	720.733	296.578	14.6151	7.99059	1.78e-09	7.28e-07
ATCTTCAGTAGGATAG	322.913	569.32	0	0	-14.4501	7.80125	1.79e-09	7.28e-07
TCTATCGAAAATTGTT	324.506	553.963	0	0	-14.4265	7.77882	1.87e-09	7.43e-07
CATTTTATGTTATTTT	0	0	583.33	294.701	14.4031	7.77818	1.87e-09	7.43e-07
ATTTATGTCTAAATTT	299.19	559.662	0	0	-14.3972	7.74624	1.99e-09	7.81e-07
GGGTTCCTTTATCGAG	371.775	368.411	0	0	-14.1581	7.53168	2.13e-09	8.25e-07
TTTAAATATGATGAGA	393.727	331.839	0	0	-14.1228	7.50289	2.26e-09	8.54e-07
TGTTCAGAAATTATAG	299.721	425.09	0	0	-14.1421	7.50142	2.27e-09	8.54e-07
ATCAAATATTGGCAGC	0	0	271.338	787.747	14.6779	8.04865	2.29e-09	8.54e-07
ATCCAGTCCTTTGCCG	379.742	334.531	0	0	-14.102	7.48026	2.36e-09	8.69e-07
CATCGCCAAAAATGAA	0	0	796.682	246.836	14.6512	8.02728	2.38e-09	8.69e-07
AGCAAACTGAACGATT	0	0	522.665	262.947	14.2427	7.61773	2.57e-09	9.28e-07
GGTTTCATTTATCGAG	380.627	303.975	0	0	-14.0368	7.41904	2.68e-09	9.34e-07
TCCAAGAAGGAATATG	388.416	296.217	0	0	-14.0351	7.41911	2.68e-09	9.34e-07
CTACAATAAAACCTGC	0	0.633281	1211.1	4845.83	13.0635	10.5645	2.68e-09	9.34e-07
CCGAAGATGTGTGAGA	0	2.53313	28210.5	11335.4	13.8281	13.2713	3.05e-09	1.05e-06
GAACATCCAGTTTGTT	222.003	600.192	0	0	-14.3467	7.68333	3.23e-09	1.09e-06
CCCACAGCCCCCTAAG	302.908	337.064	0	0	-13.9529	7.3218	3.26e-09	1.09e-06
CTTTCAGCTAAAATGA	291.401	347.513	0	0	-13.9533	7.31942	3.27e-09	1.09e-06
TATATAGCAACTATGC	0	0.316641	1455.33	538.878	12.375	8.96185	3.58e-09	1.17e-06
CTGAAAGCGAAGAATG	1273.77	929.974	0	0.46927	-12.0604	9.10602	3.61e-09	1.17e-06
TTAAAAATTGTTGAAT	376.024	241.28	0	0	-13.8789	7.26974	3.61e-09	1.17e-06
GTTTCCAATAATAAAA	320.081	285.768	0	0	-13.865	7.24273	3.82e-09	1.22e-06
TCCACTTGGACCTGGT	0	0	419.456	262.322	14.0387	7.41322	3.85e-09	1.22e-06
ACTTTTAATTCTCTCA	234.572	445.672	0	0	-14.0614	7.40988	3.88e-09	1.22e-06
CAAACTGGATGAAGGT	0	0.791602	1622.2	2315.53	12.1347	9.94345	4.04e-09	1.26e-06
ATCAAATATTGGTAGT	0	0	233.994	422.655	13.9873	7.35905	4.29e-09	1.32e-06
CCTCTGCACTCGCTGC	0	0.633281	1068.81	2205.25	12.1746	9.67716	4.32e-09	1.32e-06
AATTAAAAATAAATAT	284.85	280.385	0	0	-13.7689	7.14263	4.67e-09	1.41e-06
TACTTTTCTAATATAT	202.175	611.433	0	0	-14.3349	7.66818	4.7e-09	1.41e-06
CATTTTCTGCTCTTTT	0	0	203.11	605.827	14.2893	7.65994	4.78e-09	1.42e-06
GTATACCAGAAGTACA	0	0	219.497	336.936	13.748	7.12015	4.89e-09	1.44e-06
ATGAAATAAAGAATTT	218.462	405.617	0	0	-13.9363	7.28555	4.96e-09	1.44e-06
CATTTATTCTGAATGT	576.251	788.435	0.315143	0	-11.9231	8.41466	4.97e-09	1.44e-06
ATCAAATATTGGCAGA	0	0	293.241	252.154	13.7175	7.09124	5.18e-09	1.48e-06
CATTTTGTGTTGTTTT	0	0	241.715	302.679	13.7159	7.08859	5.21e-09	1.48e-06
ACTGTTTACAACTAAA	291.401	251.413	0	0	-13.7052	7.08422	5.26e-09	1.48e-06
GGTTTCCTTTATCTAG	322.913	215.791	0	0	-13.684	7.07324	5.37e-09	1.48e-06
TACCAGATGAAGATGT	0.531107	0.316641	727.508	900.372	10.8599	8.66956	5.38e-09	1.48e-06
CATTTTCTGTTTTTTT	0	0	181.995	501.806	14.0467	7.4175	5.39e-09	1.48e-06
TAATTGTTTCACGCGC	225.189	305.875	0	0	-13.6917	7.05268	5.6e-09	1.52e-06
CATTTTCTGTTCTTTT	1.06221	34.0389	163443	180169	13.1819	16.3906	6.85e-09	1.85e-06
TGTTCAGAAATTAAAG	1400.35	1822.58	0.787858	0	-11.9414	9.6545	6.91e-09	1.85e-06
GGGTCCAATAATAAAA	278.477	214.207	0	0	-13.5608	6.94441	6.96e-09	1.85e-06
CCGAAGATGTGGGAGA	0	0	204.213	281.875	13.5527	6.92517	7.24e-09	1.9e-06
GAAATAAGCTAATACA	0	0	290.405	194.747	13.5481	6.92238	7.28e-09	1.9e-06
CATTTTGTGTTCTTTT	0	0	225.327	243.394	13.4996	6.87268	8.05e-09	2.09e-06
CCTTTGGATTTGTTTT	9.02882	34.9888	24531.1	77664.9	11.1357	14.6416	9.12e-09	2.34e-06
CTCAATTGGAAAGTTA	266.616	177.635	0	0	-13.4058	6.7951	9.41e-09	2.39e-06
GAAAACTTAGAAATTC	0	0	138.821	491.325	13.9293	7.29961	9.46e-09	2.39e-06
ACTAGATACTGTGCGA	399.747	158.004	0	0	-13.7149	7.12334	9.53e-09	2.39e-06
CTGTTCGTTGGACACA	235.634	203.6	0	0	-13.3998	6.77873	9.73e-09	2.42e-06
GATAAAGTTCCATAAA	299.721	190.459	0	0	-13.5459	6.93705	9.86e-09	2.44e-06
AGCACATTTCTCAGAT	581.385	483.194	0.315143	0	-11.5449	8.05645	1.01e-08	2.47e-06
GTGTCAAATAATAAAA	245.548	183.177	0	0	-13.359	6.74378	1.04e-08	2.54e-06
TGTTCAGAAATGACAG	162.696	315.691	0	0	-13.5544	6.90199	1.06e-08	2.54e-06
GGCTTCCTTTATCGAG	299.013	178.744	0	0	-13.5065	6.9	1.06e-08	2.54e-06
CATTTGGATTTGTTTT	0	0	167.814	253.562	13.3469	6.71907	1.1e-08	2.61e-06
GGGACCTATTTGGAAA	0	0	520.302	125.451	13.9584	7.3349	1.23e-08	2.9e-06
AGAAAATGAAATATAT	0	0	304.744	142.032	13.4283	6.8035	1.28e-08	3.01e-06
TAATCGTTTCACGCGC	172.787	272.786	0	0	-13.4443	6.79946	1.29e-08	3.01e-06
GTACCAGGAGAAAACA	0	0	216.346	170.814	13.223	6.5969	1.4e-08	3.24e-06
GGTTTCCTTTATAGAG	958.117	886.119	0.630287	0	-11.4268	8.84928	1.43e-08	3.27e-06
CATTTTCTGATCTTTT	0	0	208.31	171.753	13.1964	6.57021	1.48e-08	3.33e-06
TAACAGAAAATGCTTT	6.55032	7.59938	5367.36	6374.24	9.68704	11.5211	1.5e-08	3.33e-06
TGTTCAGAAATTACAT	220.409	158.004	0	0	-13.1773	6.56367	1.5e-08	3.33e-06
AGATGGAAGATATGTC	0	0	284.102	137.965	13.3463	6.72143	1.51e-08	3.33e-06
CTCAGAGATTTGGATG	172.079	205.342	0	0	-13.1939	6.55993	1.51e-08	3.33e-06
ATCAAATATTTGCAGT	0	0	113.609	559.682	14.0253	7.39515	1.52e-08	3.33e-06
TGTTAAGAAATTACAG	404.527	515.016	0.315143	0	-11.3507	7.84523	1.53e-08	3.33e-06
CAATAATGGTGAGCAA	0	0	273.072	146.725	13.3388	6.71365	1.53e-08	3.33e-06
TCCAAGCAGTAATATG	259.711	156.421	0	0	-13.3076	6.70075	1.57e-08	3.39e-06
TTGAATCAGCTATTTG	0	0	273.387	141.094	13.3203	6.69526	1.59e-08	3.4e-06
TAGGCACAAGAAACAA	0	0	271.338	136.401	13.2966	6.67161	1.67e-08	3.54e-06
GGTTTCCTTTAGCGAG	167.122	196.476	0	0	-13.1395	6.50609	1.68e-08	3.56e-06
AATAATAACACAAAAA	120.561	383.135	0	0	-13.6446	6.9764	1.74e-08	3.66e-06
ACTTTGGATTTGTTTT	0	0	142.602	257.16	13.2713	6.64311	1.76e-08	3.67e-06
ATTATAAAGGACACCA	203.591	152.937	0	0	-13.0932	6.47772	1.78e-08	3.68e-06
TTCCTCTTGTGATGTC	0	1.89984	2930.99	33840.3	14.1377	13.1664	1.79e-08	3.68e-06
TTTTATGTTTATTTAC	0	0	155.208	199.283	13.0971	6.46973	1.81e-08	3.7e-06
TCCAAGCAGGAAGATG	192.261	161.487	0	0	-13.0864	6.46643	1.82e-08	3.7e-06
ATTCTTTCTTCTTTAA	178.983	174.152	0	0	-13.0898	6.46395	1.83e-08	3.7e-06
AGCAAAAACACTGGTG	159.686	191.251	0	0	-13.0891	6.45496	1.87e-08	3.74e-06
CATTTTCTGTTCCTTT	0	0	114.87	322.701	13.4027	6.77348	1.87e-08	3.74e-06
ACCTCGTAAGACCTCC	811.886	2444.94	0	0.782116	-11.9858	9.6696	1.92e-08	3.81e-06
TCCAAGCAGGAATATT	311.583	119.532	0	0	-13.3424	6.75175	1.95e-08	3.85e-06
CGCAAATAAATAGACA	0	0	589.633	97.6081	14.0477	7.42473	1.98e-08	3.87e-06
TCCAATGGCTAATCTA	0	0	93.44	1049.91	14.7902	8.15909	1.99e-08	3.88e-06
CATTTTTTGTTCTTTT	0	0	127.003	252.467	13.1964	6.56796	2.04e-08	3.94e-06
CATCTTCTGTTCTTTT	0	0	420.559	112.938	13.6831	7.05941	2.05e-08	3.94e-06
AAGATATCTCCGTACG	769.928	814.558	0.630287	0	-11.2132	8.63035	2.16e-08	4.12e-06
ATCTATATAAAGAAGT	340.794	470.211	0.315143	0	-11.1727	7.66409	2.19e-08	4.12e-06
GTCGTCAGCTTCCTGA	144.461	187.293	0	0	-13.0112	6.37387	2.2e-08	4.12e-06
GGTTTCCTTTATTGAG	169.954	161.645	0	0	-12.9981	6.37316	2.2e-08	4.12e-06
GGAACTCAGCGAGGAA	181.107	150.088	0	0	-12.9908	6.37138	2.21e-08	4.12e-06
CATCCTATAATTATAG	0	0	191.134	138.278	12.9898	6.36388	2.24e-08	4.14e-06
CTCAATTGGAAAGAGA	182.347	147.08	0	0	-12.982	6.36365	2.24e-08	4.14e-06
CATTTTCTGTGCTTTT	0	0	95.646	723.301	14.3084	7.67768	2.38e-08	4.35e-06
AATGTAATTCTAGGAG	158.624	164.02	0	0	-12.962	6.33366	2.38e-08	4.35e-06
GGTTTCCTTTATCCAG	240.06	118.74	0	0	-13.0864	6.48684	2.4e-08	4.35e-06
TAGCCAGTAACTGAAA	0	0	285.993	112.625	13.2634	6.63896	2.43e-08	4.38e-06
ATGTTTGGTGACAAGG	629.716	861.104	0	0.625693	-11.1355	8.54248	2.55e-08	4.58e-06
GATGTCTTTTCGAGAT	123.748	226.556	0	0	-13.1027	6.4524	2.57e-08	4.58e-06
GTGTACAATAATAAAA	185.71	127.923	0	0	-12.9049	6.29275	2.59e-08	4.6e-06
TTCTTGACCTGGAGCC	3442.1	3726.86	0	1.72066	-11.9891	10.8079	2.62e-08	4.61e-06
AGTTGAAATATGTTAG	4636.74	1927.39	2.99386	0.46927	-10.8417	10.6811	2.64e-08	4.61e-06
CGCGATATTGTTCACT	1149.49	239.697	0.315143	0	-11.8826	8.44029	2.64e-08	4.61e-06
TCCAAGCAGGAATAGG	149.949	160.695	0	0	-12.9088	6.27898	2.66e-08	4.62e-06
CATCCTTTAATTATAG	0	0	218.394	126.546	13.0556	6.43033	2.68e-08	4.62e-06
GAATGTTTTATGAATT	131.183	177.952	0	0	-12.9111	6.27199	2.7e-08	4.62e-06
AGACATTGTACATAGA	160.04	148.979	0	0	-12.8955	6.2714	2.7e-08	4.62e-06
TGTTCAGAAATTAGAG	303.262	534.964	0.315143	0	-11.2296	7.71171	2.77e-08	4.71e-06
ATGGTGATTTACAGAC	231.386	105.441	0	0	-12.9923	6.39565	2.87e-08	4.85e-06
ATTCTTTCTTCTTAAA	143.045	155.946	0	0	-12.8543	6.22382	2.98e-08	5e-06
CTGTTTGAAGGAGCAA	168.715	129.823	0	0	-12.8381	6.22159	2.99e-08	5e-06
AATGCGGCTAATGTCT	91.7045	490.476	0	0	-13.8662	7.18534	3.03e-08	5.04e-06
TGGTCAAGGTGGTTAT	0	0	311.519	98.2338	13.3027	6.67871	3.07e-08	5.08e-06
CTCAATTGGAAATTGA	251.568	111.299	0	0	-13.0987	6.5031	3.16e-08	5.2e-06
TCCAAGCATGAATATG	223.242	100.692	0	0	-12.9356	6.33933	3.21e-08	5.22e-06
CACCTTGTCCGTATCC	0	0	258.417	102.457	13.1199	6.49547	3.21e-08	5.22e-06
TGTTCAGAAATTACAC	200.05	123.49	0	0	-12.9455	6.33761	3.22e-08	5.22e-06
TGTACTAAATTGATTA	202.706	117.632	0	0	-12.9288	6.32325	3.31e-08	5.33e-06
TTCTGACCTTGGAACT	0	0.316641	515.259	269.204	11.0298	7.6162	3.34e-08	5.33e-06
TGCTCAGAAATTACAG	159.332	127.765	0	0	-12.7834	6.16521	3.35e-08	5.33e-06
TAATTTAACCACTTAT	356.373	341.022	0.315143	0	-10.9404	7.44642	3.37e-08	5.33e-06
TGGAACGTGCTGAAGA	126.581	159.904	0	0	-12.7985	6.16219	3.37e-08	5.33e-06
CATTTGCTGTTCTTTT	0	0	83.6705	351.014	13.3939	6.76392	3.55e-08	5.58e-06
AAATGTTTGTACTACT	0	0	290.089	97.6081	13.223	6.59889	3.57e-08	5.59e-06
TGTTCAGAAATCACAG	140.743	138.214	0	0	-12.7501	6.12374	3.64e-08	5.67e-06
AAATTTTGTATATTAA	1088.59	1128.51	1.26057	1.72066	-9.51977	9.11638	3.68e-08	5.71e-06
GAATCAGTCCAAAGAG	0	0.316641	404.486	265.763	10.8034	7.3893	3.77e-08	5.82e-06
TGTTCAGAAACTACAG	138.442	135.681	0	0	-12.7248	6.09851	3.83e-08	5.88e-06
TGTTTAGAAATTACAG	108.523	159.429	0	0	-12.7079	6.06572	4.09e-08	6.24e-06
TGTAATCAATTGATTA	187.481	109.716	0	0	-12.8209	6.21506	4.1e-08	6.24e-06
ACCTCTGTGTGTTGTC	1646.08	1210.99	1.103	2.50277	-9.59959	9.48212	4.15e-08	6.28e-06
AGGTAACCCCCCACCT	0	0	92.8097	235.73	12.9891	6.36006	4.17e-08	6.28e-06
AGATTTTAAAAAAAGT	133.308	132.356	0	0	-12.6801	6.05329	4.19e-08	6.29e-06
TAAGCACAGTGTGGAC	76.8335	435.223	0	0	-13.6822	7.00018	4.21e-08	6.29e-06
TGATGACAGCACTGGA	116.667	147.396	0	0	-12.681	6.0446	4.26e-08	6.31e-06
CATTTTCTTTTCTTTT	0	0.316641	180.577	2022.71	12.5257	9.10567	4.27e-08	6.31e-06
TTAGAGGAAACCCCAT	228.907	96.4171	0	0	-12.9394	6.34551	4.28e-08	6.31e-06
TGTTCAGAAAGTACAG	98.4318	225.448	0	0	-12.9974	6.33927	4.34e-08	6.33e-06
AACTCTTTTCGACAGA	0	0	106.834	155.328	12.6622	6.03449	4.36e-08	6.33e-06
CAGAGGTCAACTGCCA	149.595	112.566	0	0	-12.6498	6.0341	4.36e-08	6.33e-06
CGGTTCCATCTCATCT	807.637	329.465	0.472715	0	-11.0842	8.15168	4.39e-08	6.33e-06
TCAGAAAAGCATACCA	128.705	132.672	0	0	-12.6581	6.02982	4.4e-08	6.33e-06
TGTATTTTATTGTTTC	8901	8240.42	16.2299	10.1675	-9.33877	12.0674	4.48e-08	6.43e-06
AAATACAGTATTGCAG	143.399	115.732	0	0	-12.6358	6.01733	4.51e-08	6.44e-06
AAATGTTACAAAGCAT	0	0	143.075	114.971	12.6378	6.01166	4.56e-08	6.48e-06
TGTACTCAATTTATTA	223.242	93.5673	0	0	-12.901	6.30724	4.61e-08	6.53e-06
CATTTTCCGTTCTTTT	0	0	82.5675	231.193	12.9229	6.29367	4.74e-08	6.68e-06
CATTTTCTGTTCTTTC	0	0	97.852	183.954	12.7671	6.13872	4.77e-08	6.69e-06
AAATACAAAATGAACG	269.448	77.4187	0	0	-13.0198	6.438	4.84e-08	6.75e-06
TGGACTCAATTGATTA	150.126	101.8	0	0	-12.5882	5.97662	4.89e-08	6.8e-06
ATCAAATATTGGGAGT	0	0	124.639	126.859	12.6014	5.97458	4.92e-08	6.81e-06
CAGTCAATACACTGGT	127.466	123.49	0	0	-12.5969	5.97111	4.95e-08	6.82e-06
CCCACCTTTTTTTGAT	178.098	99.1085	0	0	-12.7186	6.11458	4.99e-08	6.85e-06
ACCAAATTGGAGGATT	0	0	81.4645	260.757	13.0484	6.41892	5.02e-08	6.85e-06
GGCCCCTCCATGCTTA	112.595	134.572	0	0	-12.5834	5.94919	5.17e-08	7.03e-06
ATCAATGGGAAAATAG	142.337	102.592	0	0	-12.55	5.93598	5.31e-08	7.19e-06
CGTTCATTACGATGTT	88.6949	181.277	0	0	-12.7309	6.0766	5.39e-08	7.27e-06
AGCTCTTTATCGTTCC	141.097	102.275	0	0	-12.541	5.92679	5.41e-08	7.27e-06
ATCAAATATTGGCATT	0	0	65.0771	683.413	14.1789	7.54789	5.44e-08	7.28e-06
ATGAAATAAATCATTT	126.935	114.782	0	0	-12.54	5.91697	5.52e-08	7.35e-06
GGTTTCCTTGATCGAG	105.159	134.889	0	0	-12.544	5.90703	5.62e-08	7.46e-06
CATAATATAAAGGAGG	0	0	101.634	161.742	12.6691	6.04115	5.77e-08	7.63e-06
GATATGACGTCACAGA	106.753	127.29	0	0	-12.5046	5.87046	6.05e-08	7.93e-06
CGTTTTCTGTTCTTTT	0	0	135.669	98.3902	12.4968	5.87092	6.05e-08	7.93e-06
CTCAGAGCTTTGTATG	127.289	104.491	0	0	-12.4756	5.85639	6.23e-08	8.13e-06
TGGTCAGAAATTACAG	217.931	338.806	0.315143	0	-10.6346	7.12162	6.39e-08	8.31e-06
GGTTTCCTTTACCGAG	139.681	89.451	0	0	-12.4492	5.83977	6.45e-08	8.35e-06
CATTTTCTGTTCTCTT	0	0	72.3254	236.668	12.9011	6.27158	6.63e-08	8.55e-06
AGTTGCAACCATCATT	0	0	155.838	93.8539	12.5896	5.96418	6.73e-08	8.64e-06
GTTTGTCTTACAGGCT	87.2786	159.27	0	0	-12.596	5.94564	6.97e-08	8.9e-06
CAACTGATGTCAACAA	0	0	85.2463	161.116	12.5732	5.94482	6.98e-08	8.9e-06
TATTTTCTGTTCTTTT	0	0	89.028	132.178	12.4172	5.78945	7.14e-08	9.06e-06
CTTTTGAATTATATCA	0	0	121.803	96.6695	12.3976	5.77151	7.39e-08	9.34e-06
CATTTTCTGGTCTTTT	0	0.474961	266.138	784.462	10.9234	8.03769	7.42e-08	9.34e-06
TCCAAGCAGGAACATG	350.531	57.1537	0	0	-13.239	6.67109	7.58e-08	9.51e-06
TGAACTCAGAAAAGAA	126.403	89.926	0	0	-12.3704	5.75682	7.62e-08	9.52e-06
GGTTTCCTTTATCGAT	163.581	74.4106	0	0	-12.4912	5.89446	7.71e-08	9.59e-06
TTAAACCTGCTGAAGT	800.201	1521.46	1.41814	2.18992	-9.33733	9.18317	7.79e-08	9.66e-06
CTAGAGTTCCAACATC	0	0	11534.1	21.8992	18.1178	11.4964	7.83e-08	9.66e-06
CATTTTCTGTCCTTTT	0	0	69.0164	217.898	12.7941	6.16463	8.11e-08	9.98e-06
ATAAAATATTGGCAGT	0	0	147.96	84.3121	12.4852	5.85985	8.26e-08	1.01e-05
CACTTTCTGTTCTTTT	0	0	140.554	89.3176	12.4704	5.84487	8.51e-08	1.04e-05
ATGGCGAATATGGAAA	115.427	91.5092	0	0	-12.3107	5.69278	8.67e-08	1.05e-05
TGTTCAGCAATTACAG	210.495	69.5026	0	0	-12.715	6.12899	8.68e-08	1.05e-05
CAAATTGCAACAAAAT	83.3838	144.388	0	0	-12.4798	5.83134	8.73e-08	1.05e-05
TGGAGCAGTAGCTGGA	0	0	67.9134	211.328	12.755	6.12553	8.75e-08	1.05e-05
ATCAGAAATTTAATGA	416.565	332.948	0.630287	0.46927	-9.35254	7.55185	8.9e-08	1.07e-05
CTTTTTTCGAATCGAT	1.59332	0.949922	669.837	827.635	9.19965	8.55079	8.94e-08	1.07e-05
AAACAAGATTTCAACA	107.461	96.8921	0	0	-12.2977	5.67468	8.99e-08	1.07e-05
TTAAGCCAGCATCCAA	0	0	104.155	99.9544	12.3001	5.67342	9.01e-08	1.07e-05
AGTTACAAGAAATGAA	111.532	91.6675	0	0	-12.2858	5.6665	9.14e-08	1.08e-05
TTTTTTTCCATTTCGC	291.224	479.711	0	0.46927	-10.5774	7.59131	9.2e-08	1.08e-05
ATTGGAAAATTTTAAG	116.489	85.493	0	0	-12.2726	5.65781	9.29e-08	1.09e-05
ATTTTTCAAGTTTGTA	58.7758	313.633	0	0	-13.2216	6.54076	9.56e-08	1.12e-05
CTCAAATATTGGCAGT	0	0	928.254	40.2008	14.5414	7.91957	9.72e-08	1.13e-05
TCCTGTAATGAACTGG	0.354071	0	197.437	335.997	10.4765	7.06021	9.78e-08	1.13e-05
TGTTAAGAAATTAAAG	91.1734	105.758	0	0	-12.2545	5.62135	9.99e-08	1.15e-05
GGATTCCTTTATCGAG	102.327	94.3589	0	0	-12.2435	5.6195	1e-07	1.15e-05
CATTTTCTGTTCTGTT	0	0	52.7865	355.237	13.3032	6.67261	1.01e-07	1.15e-05
CTACAGGAGACTATTT	75.0631	141.697	0	0	-12.4114	5.75986	1.01e-07	1.15e-05
TGAACTGCAAGCAACT	2270.66	859.996	1.26057	0	-11.201	9.61281	1.01e-07	1.15e-05
AATCCTGGCAATGAAT	0.354071	1.10824	386.366	812.306	9.60165	8.22902	1.02e-07	1.16e-05
TAAAAGAATTATTAAA	81.7905	112.882	0	0	-12.2447	5.60474	1.03e-07	1.16e-05
GGTTTCCTTTATGGAG	95.9533	98.6336	0	0	-12.2324	5.60405	1.04e-07	1.16e-05
TCAGAAAGGCATACCA	115.427	79.1602	0	0	-12.2162	5.60397	1.04e-07	1.16e-05
CATTTTCTGTTCGTTT	0	0	58.9318	261.696	12.955	6.32489	1.06e-07	1.19e-05
ATTTCTGTCAATTTGA	1639	519.607	1.103	1.87708	-9.43738	9.07783	1.07e-07	1.19e-05
GGTTTACTTTATAGAG	98.9629	93.2507	0	0	-12.2112	5.58632	1.07e-07	1.19e-05
TGTACTCAAGTGATTA	101.796	89.6093	0	0	-12.2023	5.58022	1.08e-07	1.2e-05
GTGGCCAATAATAAAA	99.14	90.8759	0	0	-12.1935	5.56972	1.11e-07	1.22e-05
CCTTTTGATTTGTTTT	0	0	68.2285	140.312	12.333	5.7044	1.12e-07	1.23e-05
CTTTTTCTGTTCTTTT	0	0	131.415	77.1166	12.3297	5.70432	1.12e-07	1.23e-05
CTCAATTGTAAAGTGA	165.528	64.4364	0	0	-12.4364	5.84494	1.13e-07	1.23e-05
TGACAACGTCGTAGAT	111.001	77.577	0	0	-12.1717	5.55871	1.13e-07	1.23e-05
CATTTGGTGTTGTTTT	0	0	65.7074	140.937	12.3199	5.69123	1.15e-07	1.25e-05
CTCAGAGCTTTTGATG	128.882	76.1521	0	0	-12.2858	5.67941	1.18e-07	1.27e-05
CGTTCATTATGATGTT	45.3211	382.344	0	0	-13.4292	6.74037	1.18e-07	1.28e-05
AATGTTCTCCAGCCAA	63.0247	181.435	0	0	-12.5988	5.93343	1.26e-07	1.35e-05
TGTGAGAAATGATTAT	132.423	67.2862	0	0	-12.2422	5.64141	1.27e-07	1.36e-05
ACATACAGCTTCAGCC	77.8957	102.592	0	0	-12.1337	5.49557	1.29e-07	1.37e-05
ATCAAAGATTGGCAGT	0	0	58.9318	208.825	12.6946	6.06494	1.3e-07	1.37e-05
TGTCATAAATGATGAT	185.179	56.5204	0	0	-12.5005	5.91674	1.3e-07	1.37e-05
ATCAAATATTGTCAGT	0	0	47.7442	360.555	13.3043	6.67359	1.33e-07	1.4e-05
CAGAAGGTGATGTCTG	90.4652	88.0261	0	0	-12.1056	5.47945	1.33e-07	1.4e-05
TATGTTATTCACGTAA	156.854	59.6868	0	0	-12.3489	5.75814	1.33e-07	1.4e-05
TCCAAGTAGGAATATG	95.2452	80.4267	0	0	-12.0769	5.45645	1.39e-07	1.46e-05
ATAGAAGCCTCTCCCA	154.375	58.4202	0	0	-12.3235	5.73296	1.4e-07	1.46e-05
AGAAGGAATAAATTTA	0	0	120.857	71.9547	12.2167	5.59127	1.4e-07	1.46e-05
GGTTTCCTTTATCGAC	172.256	57.4703	0	0	-12.4299	5.84343	1.49e-07	1.54e-05
CATTTTCTGTTCTTCT	0	0	58.9318	170.032	12.4685	5.83917	1.5e-07	1.55e-05
AACCCATGGCTCTTGG	68.1587	118.424	0	0	-12.1922	5.54355	1.54e-07	1.58e-05
GGTTTACTTTATCGAG	295.827	276.111	0.472715	0	-10.1243	7.16083	1.55e-07	1.59e-05
CCAAACATGTGGGAAA	0	0	51.0532	174.881	12.4496	5.81996	1.56e-07	1.59e-05
CCGAAGATGTGCGAGA	0	0	88.0825	80.2451	12.0219	5.39539	1.58e-07	1.61e-05
CATTCTCTGTTCTTTT	0	0	74.2162	93.3846	12.0165	5.38916	1.6e-07	1.62e-05
CATTTCCTGTTCTTTT	0	0	57.6712	126.39	12.153	5.52429	1.6e-07	1.62e-05
ATCAAATATTAGCAGT	0	0	84.616	82.435	12.0111	5.38441	1.61e-07	1.63e-05
TTTTTAAAGATTTGGC	0	0	169.39	52.7146	12.4193	5.79527	1.63e-07	1.64e-05
TTCCTATTGTGATGTC	0	0	52.6289	168.781	12.4203	5.79077	1.65e-07	1.65e-05
CCAAGCAGCTCAGTAC	52.2255	191.568	0	0	-12.6017	5.92951	1.67e-07	1.67e-05
TGTTCATAAATTACAG	94.36	70.4526	0	0	-11.98	5.36434	1.67e-07	1.67e-05
CATCCGATGCGAATAA	115.25	64.5947	0	0	-12.0948	5.49025	1.71e-07	1.7e-05
TGCACGATGTAAGATT	80.0201	80.9017	0	0	-11.9577	5.32994	1.79e-07	1.78e-05
TATTACTTTTTATTTT	75.5942	84.8597	0	0	-11.9577	5.32577	1.81e-07	1.79e-05
TTCATAAGGAAGGGGT	68.1587	107.183	0	0	-12.0988	5.45387	1.84e-07	1.81e-05
TCAAAGCAGGAATATG	76.1253	82.8015	0	0	-11.9426	5.31196	1.86e-07	1.83e-05
ACCAAATATTGGCAGT	0	0	160.093	51.4632	12.3491	5.72508	1.86e-07	1.83e-05
CGTTCAGAAATTACAG	186.596	44.963	0	0	-12.4321	5.85487	1.91e-07	1.86e-05
AAAGCTTTCATACCAT	0	0	88.5553	68.8262	11.9245	5.2984	1.91e-07	1.86e-05
CTGAGGATGGCCATCA	0.354071	1.10824	315.458	755.211	9.43902	8.06631	1.92e-07	1.87e-05
ATGAAAATAGTTATGG	160.04	48.921	0	0	-12.2906	5.7067	1.93e-07	1.87e-05
CTGGAACGAAAGGAAC	382.397	644.206	1.26057	0.46927	-9.20246	8.00607	1.95e-07	1.88e-05
TCCAAGCAGCAATATG	129.767	58.2619	0	0	-12.1509	5.55443	1.97e-07	1.9e-05
ATTCTTTCTTCTTTAT	105.159	65.3863	0	0	-12.0221	5.41365	1.99e-07	1.91e-05
GGGGTTGTTGTTTTAT	111.71	57.9453	0	0	-12.0077	5.40606	2.02e-07	1.93e-05
GTGCCCAATAATAAAA	106.398	62.2199	0	0	-12.0034	5.39724	2.05e-07	1.96e-05
TGTACTCAATTGAGTA	81.7905	71.7191	0	0	-11.884	5.26186	2.06e-07	1.96e-05
CAGCAGACGCTTTTAA	0	0	42.0716	261.852	12.8782	6.2477	2.11e-07	2e-05
GGTTTCATTTATAGAG	83.3838	68.2361	0	0	-11.8633	5.24397	2.14e-07	2.02e-05
AAAATAACAAATAAAT	103.92	61.7449	0	0	-11.9785	5.37174	2.16e-07	2.03e-05
TGTAAAAATAAAAAAG	240.769	680.461	0.630287	0.782116	-9.34594	7.84962	2.2e-07	2.07e-05
ATCAAATATGGGCAGT	0	0	45.2231	153.138	12.2618	5.63221	2.22e-07	2.08e-05
TTCATAAGGAAGGCGT	71.3454	77.4187	0	0	-11.8472	5.2166	2.25e-07	2.1e-05
AACATCTCAAAATTTG	80.1972	68.0778	0	0	-11.8326	5.21179	2.27e-07	2.12e-05
ATAAAAATTATGTCGA	0	0	288.514	38.793	12.9773	6.35461	2.29e-07	2.12e-05
ATGAATGAAATCTACT	58.9529	103.225	0	0	-11.9903	5.34129	2.3e-07	2.12e-05
GGTTTCCCTTATCGAG	130.121	47.1795	0	0	-12.0589	5.46961	2.33e-07	2.15e-05
GTATATCCTCTTCTGA	49.2159	126.023	0	0	-12.115	5.45312	2.4e-07	2.21e-05
GTGTAAAAAGGGATGA	0.885178	0	1022.96	311.595	10.5699	8.38312	2.43e-07	2.23e-05
GAGTCAAAAGCTGGAA	74.355	69.661	0	0	-11.7945	5.16976	2.48e-07	2.27e-05
TTCTTGACCTGGAGAC	63.3788	79.7935	0	0	-11.7979	5.16136	2.52e-07	2.3e-05
GTTACAAGAATTGTTA	841.628	640.248	2.04843	1.72066	-8.59309	8.53683	2.55e-07	2.32e-05
TGGTTTTGGCAAAAGA	69.398	71.8774	0	0	-11.7709	5.14206	2.62e-07	2.38e-05
CTCAATTGGAAACTGA	239.529	37.9969	0	0	-12.6837	6.11616	2.65e-07	2.39e-05
CAGAAAAATTTTTGCC	0	0.474961	323.022	199.909	9.91312	7.03186	2.65e-07	2.39e-05
CTACAATAAAAACTGC	0	0	50.4229	103.239	11.8925	5.26391	2.67e-07	2.4e-05
TGCTGGAAGGATTGAA	68.1587	71.7191	0	0	-11.7572	5.12772	2.69e-07	2.42e-05
ACTTAATAGATTAAGG	0	0	184.674	38.793	12.4274	5.80409	2.74e-07	2.45e-05
TCCAAGCAGGAATACG	98.6089	53.6706	0	0	-11.8537	5.25014	2.75e-07	2.45e-05
AATGAATTGAAAATGC	58.2447	79.9518	0	0	-11.7503	5.11034	2.8e-07	2.49e-05
GGTTTCCTTTATCGCG	119.853	45.5963	0	0	-11.9607	5.36978	2.82e-07	2.5e-05
TATAAATTCAATAGGA	117.729	47.4961	0	0	-11.9607	5.36783	2.83e-07	2.5e-05
AGAATAAGGTGGAAGG	0	0	119.597	45.2063	11.9893	5.36485	2.85e-07	2.51e-05
TAAATTAAATAAATGT	0	0	53.8895	82.9043	11.7241	5.09619	2.87e-07	2.53e-05
CGAACGCCATTTTGAC	77.0105	59.5285	0	0	-11.7099	5.09277	2.89e-07	2.54e-05
GGTTTCCGTTATCGAG	64.0869	71.8774	0	0	-11.7188	5.08679	2.92e-07	2.54e-05
GTGTCCAATAAGAAAA	68.6898	67.2862	0	0	-11.7135	5.08687	2.92e-07	2.54e-05
AAATACAGTACTGCAG	81.4364	54.6205	0	0	-11.6992	5.08763	2.92e-07	2.54e-05
TGTACTCAATCGATTA	96.1304	52.7207	0	0	-11.8211	5.21728	2.93e-07	2.54e-05
ATGAAATAAAGTATTT	46.7374	101.958	0	0	-11.8729	5.21612	2.94e-07	2.54e-05
TATTGAGTAACGTTGG	44.0819	117.949	0	0	-12.0034	5.34007	2.99e-07	2.58e-05
TCCAAGAGTCGTTGGT	0	0	8583.56	7.66474	17.6901	11.0687	3e-07	2.58e-05
CCTATTTATTTATAAA	81.0823	53.6706	0	0	-11.6848	5.07372	3.01e-07	2.58e-05
AATCAAGTTTGAAAGA	209.256	237.164	0.472715	0	-9.77471	6.8037	3.1e-07	2.65e-05
GCCAAATTCAGACCTC	0	0	46.6412	99.1723	11.817	5.18829	3.11e-07	2.65e-05
CCGAAGATGGGTGAGA	0	0	60.9802	71.329	11.6753	5.04811	3.17e-07	2.7e-05
CTACAATAAAACATGC	0	0	53.1016	78.368	11.6667	5.03893	3.23e-07	2.74e-05
CATTTTCTGTTCTTGT	0	0.316641	79.4161	643.056	10.9168	7.49749	3.32e-07	2.81e-05
TGATGACAGCCATGGA	63.3788	66.6529	0	0	-11.6519	5.02239	3.33e-07	2.81e-05
GGTTTCCTTCATCGAG	92.0586	50.0292	0	0	-11.7537	5.15017	3.34e-07	2.81e-05
CAAATCTGTGTTATAT	74.355	55.5704	0	0	-11.637	5.02111	3.34e-07	2.81e-05
TGTTCACAAATTACAG	94.0059	46.5462	0	0	-11.7346	5.13447	3.44e-07	2.88e-05
CATTTGGAGTTGTTTT	0	0	64.9195	63.6642	11.6336	5.00691	3.44e-07	2.88e-05
CAATTGCTTTCCCTTT	58.0677	70.2942	0	0	-11.6389	5.00378	3.46e-07	2.88e-05
ATCAACACTCTGATGT	41.2493	112.249	0	0	-11.9259	5.26203	3.47e-07	2.89e-05
TCCAAGGAGGAATATG	58.4218	69.661	0	0	-11.6351	5.00064	3.48e-07	2.89e-05
CAGTTATGGAAGGATT	63.5558	64.1197	0	0	-11.6238	4.99599	3.52e-07	2.91e-05
AGTACATAAAACAATT	0	0	146.384	37.8544	12.1493	5.52564	3.53e-07	2.91e-05
GCGTCCAATAATAAAA	94.7141	44.6463	0	0	-11.7206	5.12217	3.53e-07	2.91e-05
ATTCTTGTATCACAAG	46.9145	91.6675	0	0	-11.7675	5.11446	3.58e-07	2.94e-05
TTCCTTGTGACATGTT	46.2063	105.6	0	0	-11.9043	5.246	3.58e-07	2.94e-05
TGTACTCAATGGATTA	58.4218	68.0778	0	0	-11.6163	4.98268	3.61e-07	2.95e-05
ATGAAAAGGGAGAATG	3.54071	3.64137	3381.33	608.799	9.10493	9.96482	3.66e-07	2.98e-05
TGTCCAGAAATTACAG	75.7713	49.396	0	0	-11.5778	4.96723	3.72e-07	3.03e-05
CATATTCTGTTCTTTT	0	0	209.413	33.0053	12.5444	5.9215	3.73e-07	3.03e-05
CAGTTTCTGTTCTTTT	0	0	90.4461	45.6756	11.7141	5.08906	3.77e-07	3.05e-05
AATTTTCTGTTATTTT	0	0	68.3861	55.8431	11.5835	4.95721	3.81e-07	3.07e-05
TAAAGCAATTTATAAA	84.8001	50.1876	0	0	-11.683	5.07621	3.86e-07	3.1e-05
TGTACTCAATTGATGA	68.5128	55.0955	0	0	-11.568	4.9492	3.87e-07	3.1e-05
CTTGTAATTATATATA	71.1683	52.2457	0	0	-11.5621	4.94691	3.88e-07	3.11e-05
TGGCCATTTTGACAAC	127.82	492.06	0.472715	0	-10.2898	7.27695	3.9e-07	3.12e-05
GCCGAATATAAATATA	0	0	235.097	27.6869	12.6605	6.03786	3.94e-07	3.14e-05
ATCAATTGGAAAGTGA	69.7521	52.2457	0	0	-11.5463	4.93025	4.02e-07	3.19e-05
GTTGATACATTTAGAC	0.531107	0	473.03	139.686	10.1401	7.26039	4.02e-07	3.19e-05
GGTTTCTTTTATCGAG	60.9003	60.795	0	0	-11.5542	4.92676	4.03e-07	3.19e-05
CTTGTGAAAAGTGAAG	56.6514	64.4364	0	0	-11.5522	4.91958	4.09e-07	3.23e-05
GGTTTCCTCTATCGAG	83.3838	48.6044	0	0	-11.65	5.04378	4.12e-07	3.24e-05
AACAAGACTCTTTAAC	54.704	65.7029	0	0	-11.5463	4.91146	4.16e-07	3.26e-05
CTGAGGCCATTGAAGA	83.2068	47.8127	0	0	-11.6389	5.03315	4.21e-07	3.29e-05
ATCAAATATTGACAGT	0	0	51.8411	68.0441	11.5334	4.90589	4.21e-07	3.29e-05
CTCAGAGCTTTGGAGG	48.5078	82.1683	0	0	-11.6776	5.02967	4.24e-07	3.3e-05
AGTTAATGAACTATTT	0	0	155.523	32.8489	12.181	5.55764	4.28e-07	3.32e-05
TGTTCAGAAATTCCAG	286.267	27.0728	0	0	-12.8503	6.2913	4.29e-07	3.32e-05
TGGTGTCGGAAGTGTT	0	0	85.719	44.1113	11.6459	5.02081	4.31e-07	3.32e-05
TCCAAGCAGGAATATC	119.499	35.9387	0	0	-11.8633	5.27967	4.32e-07	3.32e-05
AATTAAAAATAAATGT	49.57	69.3443	0	0	-11.5343	4.89351	4.32e-07	3.32e-05
GTTACCAAAAGTTAGC	81.2594	48.446	0	0	-11.6257	5.01861	4.33e-07	3.32e-05
CAGTCAATGTACAACA	135.255	34.8305	0	0	-11.9888	5.40963	4.36e-07	3.34e-05
TGGAGCAGCAGCAGCA	0	0	99.4277	41.765	11.7665	5.14181	4.38e-07	3.35e-05
GGTTTTCTTTATCGAG	64.264	53.8289	0	0	-11.5038	4.88334	4.41e-07	3.36e-05
TGCACTCAATTGATTA	97.0156	43.5381	0	0	-11.7311	5.13447	4.44e-07	3.38e-05
AATTAAAAATAAATTT	53.9959	63.4865	0	0	-11.51	4.87598	4.46e-07	3.39e-05
ATTGGGAAAATATGAA	0	0	47.4291	80.2451	11.6248	4.99667	4.52e-07	3.42e-05
ACATGAGACTTCAAAG	1.94739	1.10824	547.089	483.973	8.40118	8.01423	4.56e-07	3.44e-05
AGATATAAATAAAAAA	66.2113	50.3459	0	0	-11.4811	4.86442	4.57e-07	3.45e-05
TCAATGATAAGCTTGT	945.371	205.5	0.787858	0	-10.3926	8.16943	4.63e-07	3.48e-05
TCCAAGCAGGCATATG	94.183	42.2715	0	0	-11.6884	5.09175	4.81e-07	3.6e-05
GGTTCAGAAATTACAG	56.8285	57.6286	0	0	-11.4664	4.83828	4.82e-07	3.6e-05
AGTTAATGAAATCTTT	0	0	132.518	31.2846	11.9796	5.35605	4.83e-07	3.6e-05
CATTTTCAGTTCTTTT	0	0	54.2046	60.0665	11.4638	4.83671	4.84e-07	3.61e-05
CCGAAGATGTGTGATA	0	0	36.7142	112.155	11.8476	5.2182	4.87e-07	3.62e-05
TGATCAGAAATTACAG	47.9767	65.7029	0	0	-11.4685	4.82855	4.92e-07	3.65e-05
TAACAGAAAATGTTTT	0	0	46.0109	66.167	11.4378	4.81005	5.11e-07	3.77e-05
TGAAATCAGAACAGAA	61.0773	51.1375	0	0	-11.4302	4.80966	5.11e-07	3.77e-05
ATCCCAGATATAATGA	0	0	108.409	36.7594	11.8061	5.18186	5.22e-07	3.84e-05
CATTTTCTATTCTTTT	0	0	48.2169	62.7257	11.4216	4.79408	5.28e-07	3.88e-05
TAACAGAAAATGATTT	0.531107	0	220.915	185.205	9.54922	6.66775	5.29e-07	3.88e-05
GCTAGAATGGAAAATG	56.6514	53.9872	0	0	-11.415	4.78929	5.33e-07	3.9e-05
ATTACAGGGGTGAAGT	160.748	29.2893	0	0	-12.1403	5.56968	5.38e-07	3.93e-05
CGTCAAGATTTTTTCC	0	0	63.0287	47.0834	11.4093	4.78323	5.4e-07	3.93e-05
GTCGTAGATGATGGTT	52.9337	56.9953	0	0	-11.4106	4.78005	5.42e-07	3.94e-05
ACGAAGATGTGTGAGA	0	0	142.287	29.2511	12.0459	5.42261	5.48e-07	3.97e-05
CCTTTGGATTTGATTT	0	0	44.1201	74.9267	11.5239	4.89576	5.52e-07	3.99e-05
CATTTTATGTTGTTTT	0	0	59.5621	49.1169	11.3906	4.76433	5.61e-07	4.05e-05
GACTATACATTCATTT	44.9671	63.3281	0	0	-11.3996	4.75854	5.66e-07	4.07e-05
GGTTTCGTTTATCGAG	51.3403	56.837	0	0	-11.3886	4.75688	5.68e-07	4.08e-05
ACGGAAAGTTGAAAGA	57.3596	49.8709	0	0	-11.3662	4.74411	5.83e-07	4.18e-05
CCAAAAATGTGTGAAA	0	0	156.469	27.0612	12.1431	5.52007	5.88e-07	4.19e-05
TAGCCAGTAAATGCAA	0	0	63.3438	43.4856	11.3654	4.73957	5.89e-07	4.19e-05
TGTACTTAATTGATTA	64.7951	42.1132	0	0	-11.3503	4.73966	5.89e-07	4.19e-05
CATGTTCTGTTCTTTT	0	0	78.6282	37.3851	11.4835	4.85851	5.93e-07	4.21e-05
CACCTTGTCCGTAACC	0	0	118.809	32.3796	11.8643	5.24046	5.97e-07	4.22e-05
GAATGTTCTGAATGAT	63.0247	43.2215	0	0	-11.3434	4.73071	5.99e-07	4.22e-05
CTATGTTCAATCACTT	74.1779	41.4799	0	0	-11.458	4.85316	6e-07	4.22e-05
TGATGACAGACCTGGA	54.35	51.6124	0	0	-11.3526	4.72697	6.02e-07	4.22e-05
TCTTGAGAAATATTGG	39.656	75.8355	0	0	-11.5038	4.85147	6.02e-07	4.22e-05
CATTTTCTGTTCTTTG	0	0	33.2476	104.334	11.734	5.10447	6.02e-07	4.22e-05
TCGGAGGCGGAGCCCA	73.6468	41.3216	0	0	-11.4495	4.84453	6.09e-07	4.26e-05
CCTCTGGATTTGTTTT	0	0	71.8527	42.5471	11.4638	4.83831	6.17e-07	4.29e-05
GTGTCCAAGAATAAAA	53.1107	51.9291	0	0	-11.3411	4.71436	6.18e-07	4.29e-05
ATCCAATATTGGCAGT	0	0	91.0764	33.631	11.5871	4.96273	6.19e-07	4.29e-05
TGTTCAGAAATTACCG	77.3646	36.8886	0	0	-11.4345	4.83547	6.19e-07	4.29e-05
GCTTTATATTTAATAA	35.7612	88.3428	0	0	-11.6163	4.95532	6.26e-07	4.33e-05
TGTGCAGAAATTACAG	37.0005	86.7596	0	0	-11.6106	4.9513	6.33e-07	4.37e-05
TTCACTGAAAGATGTC	0	0	75.6344	37.3851	11.4458	4.8208	6.4e-07	4.4e-05
GAAGCCACGAGGAGCC	61.2543	42.5882	0	0	-11.311	4.69769	6.41e-07	4.4e-05
GGTGGCTCCATCCTGG	62.4936	41.1633	0	0	-11.3063	4.69509	6.43e-07	4.41e-05
AATTCTGAAAAATGAT	72.7617	39.7384	0	0	-11.4172	4.8132	6.47e-07	4.43e-05
TGAACTAAGAACAGAA	59.661	43.6964	0	0	-11.3063	4.69095	6.49e-07	4.44e-05
CCTTAGGATTTGTTTT	0	0	306.95	18.1451	12.9669	6.34481	6.51e-07	4.44e-05
CTCAGAGCTTTGCATG	118.614	27.7061	0	0	-11.7692	5.1924	6.53e-07	4.44e-05
GAGGCGTGAAGTATCT	0	0	41.1262	70.8597	11.4358	4.80757	6.55e-07	4.44e-05
TTACTTGTGAAATGTT	30.8042	102.433	0	0	-11.7276	5.05784	6.58e-07	4.44e-05
CTCCATTGGAAAGTGA	102.504	30.7141	0	0	-11.6407	5.05703	6.58e-07	4.44e-05
TGTTCAGACATTACAG	75.0631	36.8886	0	0	-11.4062	4.80611	6.58e-07	4.44e-05
TGTATTTTATTGTTTA	246.788	202.333	0	0.625693	-9.38419	6.81286	6.76e-07	4.55e-05
TCAAATGGAACGAAAG	0	0	148.275	25.3406	12.063	5.43996	6.78e-07	4.56e-05
TCCAAGCACGAATATG	84.8001	35.6221	0	0	-11.5059	4.91135	6.81e-07	4.57e-05
ATGGACACCTTCATCA	57.5366	43.8547	0	0	-11.2801	4.66325	6.86e-07	4.57e-05
AGATGACCAACATGAT	114.365	29.1309	0	0	-11.7433	5.16428	6.87e-07	4.57e-05
CCGGTGGTAGCTCAGA	186.242	148.821	0	0.46927	-9.34674	6.39015	6.88e-07	4.57e-05
TGTATTTTATTTTTTC	72.2306	37.8386	0	0	-11.3841	4.78165	6.89e-07	4.57e-05
GGTCTCCTTTATCGAG	74.8861	35.1471	0	0	-11.3796	4.78115	6.89e-07	4.57e-05
CCTTTGTATTTGTTTT	0	0	27.1023	145.004	12.0578	5.4274	6.93e-07	4.59e-05
CCGAAGATGCGTGAGA	0	0	57.3561	43.3292	11.2802	4.65414	6.99e-07	4.62e-05
CTGTAAATAATAGAAT	52.5796	47.3378	0	0	-11.2657	4.64218	7.15e-07	4.72e-05
TGTACTCAACTGATTA	80.9053	36.2554	0	0	-11.4685	4.87174	7.35e-07	4.83e-05
CAAAGTTGGGTCTTAA	47.7996	51.1375	0	0	-11.2584	4.62802	7.36e-07	4.83e-05
CCGAAGATGTGTTAGA	0	0	41.2838	57.2509	11.2507	4.62302	7.43e-07	4.87e-05
GCTTACAGAGGGAATG	0	0.316641	100.688	133.273	9.28695	5.87226	7.52e-07	4.92e-05
CTGAGGTATCTCAGGA	59.661	38.4718	0	0	-11.2265	4.61604	7.54e-07	4.92e-05
CTCAATTGGAAAGTCA	85.8623	30.2392	0	0	-11.4473	4.85857	7.55e-07	4.92e-05
ATGAAATAAAGCAGTT	32.2205	83.7515	0	0	-11.5201	4.85755	7.58e-07	4.93e-05
TTGGATAGATATGACT	134.547	97.0504	0.315143	0	-9.3389	5.8572	7.74e-07	5.02e-05
GGTTTCCTTTATCAAG	54.704	42.2715	0	0	-11.2165	4.59899	7.8e-07	5.04e-05
CTCAATTTGAAAGTGA	69.7521	35.6221	0	0	-11.3203	4.71873	7.8e-07	5.04e-05
TGTACTCAATTGACTA	94.183	30.5558	0	0	-11.5483	4.96213	7.89e-07	5.08e-05
CATTTTGTGTTATTTT	0	0	57.3561	38.9494	11.2158	4.59	7.95e-07	5.11e-05
CCTTTGGATTTGTTGT	0	0	16.2299	314.098	12.9994	6.36787	8.02e-07	5.14e-05
TAGTCAGTAACTGCAA	0	0	5362.16	3.91058	17.0111	10.3897	8.02e-07	5.14e-05
TCCCAGCAGGAATATG	121.624	25.8062	0	0	-11.7777	5.2033	8.15e-07	5.21e-05
CTTAACATTGCTCAGT	53.4648	41.9549	0	0	-11.1938	4.57565	8.18e-07	5.23e-05
CCCAAGCAGGAATATG	152.428	24.5397	0	0	-12.035	5.46684	8.24e-07	5.25e-05
CACACACGACTGGTAG	65.1491	37.9969	0	0	-11.2944	4.68793	8.29e-07	5.27e-05
TGGAGCTGCAGCCGCA	0	0	46.0109	48.0219	11.1825	4.55557	8.52e-07	5.39e-05
TGTTCAGAAATTACAA	55.4122	38.6302	0	0	-11.1681	4.55462	8.52e-07	5.39e-05
TGTTCAGAACTTACAG	78.0727	32.2974	0	0	-11.3796	4.78554	8.68e-07	5.49e-05
TCGGAGGCGGAGGCCA	44.79	48.1294	0	0	-11.1681	4.53746	8.82e-07	5.56e-05
CTAAATTGGAAAGTGA	45.6752	46.7045	0	0	-11.1577	4.52903	8.95e-07	5.64e-05
GTTAGCCACATACAGA	37.1775	62.8532	0	0	-11.2921	4.64406	9.04e-07	5.68e-05
GTGACCAATAATAAAA	54.35	37.5219	0	0	-11.134	4.52091	9.09e-07	5.7e-05
AATTTTATGTTCTTTT	0	0	44.9079	46.927	11.1484	4.52145	9.14e-07	5.72e-05
GACGAATATAAATATA	0	0	187.195	18.4579	12.3067	5.68423	9.17e-07	5.72e-05
ATCATTAATATTGAAC	113.657	104.333	0.315143	0	-9.2612	5.76999	9.18e-07	5.72e-05
GGTGTCCTTTATCGAG	39.656	51.9291	0	0	-11.1551	4.51667	9.19e-07	5.72e-05
CTCAATTGGACAGTGA	66.7424	32.614	0	0	-11.2339	4.63384	9.21e-07	5.72e-05
ATGTGATTTCGGACAG	63.5558	35.6221	0	0	-11.2364	4.63129	9.25e-07	5.73e-05
GTGTTCAATAATAAAA	52.7566	38.4718	0	0	-11.1261	4.51079	9.28e-07	5.74e-05
AGTTCTCCGCTGTAAA	38.5938	52.5624	0	0	-11.1499	4.50991	9.33e-07	5.76e-05
GGATTGTATGTTATTT	89.0489	148.03	0	0.312846	-9.40562	5.89102	9.36e-07	5.76e-05
CCTTTGGATTTGCTTT	0	0.316641	50.2654	472.867	10.4512	7.03198	9.37e-07	5.76e-05
TACAAGCAGGAATATG	52.9337	37.9969	0	0	-11.1207	4.50606	9.38e-07	5.76e-05
GATATTAGGCAACTGT	134.901	116.682	0.315143	0.312846	-8.55037	5.97828	9.53e-07	5.84e-05
GATTTTCTGTTCTTTT	0	0	50.4229	39.7315	11.121	4.49481	9.62e-07	5.88e-05
ATGAAATAAAGGATTT	30.6272	75.6771	0	0	-11.393	4.73195	9.63e-07	5.88e-05
AAATTCATACAGAATA	205.892	119.69	0.472715	0	-9.29288	6.34878	9.67e-07	5.89e-05
TTTTCCACATCCGAGC	423.115	381.869	0.472715	1.72066	-8.48628	7.65668	9.72e-07	5.9e-05
TAAAGAAATTTATACA	52.7566	37.047	0	0	-11.1019	4.48806	9.72e-07	5.9e-05
TGATGACAGCCCCGGA	62.4936	34.5138	0	0	-11.2039	4.59935	9.87e-07	5.98e-05
AGGTGGATATGGTCCT	0	0	24.5812	111.999	11.7241	5.09392	9.95e-07	6.02e-05
CGCAGCGGCAGCAGCA	0	0	48.6896	40.2008	11.1008	4.47445	1e-06	6.06e-05
AACATCTACATTCCAA	58.7758	37.5219	0	0	-11.1988	4.5888	1.01e-06	6.06e-05
TTCCTCTTGTGATGGC	0	0	10.2422	658.854	14.0179	7.38612	1.02e-06	6.13e-05
ACAAAGTATTAAAAAG	84.8001	28.4977	0	0	-11.4106	4.82328	1.02e-06	6.14e-05
CTCAGAGCTGTGGATG	34.699	60.795	0	0	-11.2265	4.5771	1.03e-06	6.18e-05
TAAAGTAATTTTCCGC	477.819	612.7	2.04843	2.34635	-7.9514	8.09657	1.04e-06	6.19e-05
CCGAAGATTTGTGAGA	0	0	35.6112	51.9325	11.0803	4.45245	1.05e-06	6.25e-05
CCGCAGATGTGTGAGA	0	0	110.458	23.1506	11.6855	5.06215	1.05e-06	6.27e-05
CCAAACATGTGCGAAA	0	0	32.7749	61.3179	11.1849	4.55649	1.08e-06	6.4e-05
CTCAATTGCAAAGTGA	64.441	29.4476	0	0	-11.1499	4.55211	1.08e-06	6.42e-05
CCTTTGGATTTGTGTT	0	0	14.8117	244.646	12.6509	6.0195	1.09e-06	6.44e-05
TACAAGATTATATTTT	39.833	46.3879	0	0	-11.0634	4.42952	1.09e-06	6.46e-05
CCTTTGGTGTTGTTTT	0	0	36.8718	49.1169	11.0542	4.4266	1.11e-06	6.52e-05
CATTTGCTGTTGTTTT	0	0	25.5266	93.5411	11.5258	4.896	1.13e-06	6.67e-05
GAACAGGGCTCCCTTC	71.8765	168.453	0	0.312846	-9.43737	5.91069	1.16e-06	6.82e-05
GTGTCTAATAATAAAA	50.6322	33.5639	0	0	-11.0066	4.39497	1.17e-06	6.89e-05
CAACTGCCAGGCTGTA	2.65554	1.42488	673.934	380.89	8.02266	8.0484	1.21e-06	7.07e-05
CCTTTGGATTTGGTTT	0	0.474961	65.3922	533.403	10.1139	7.22713	1.22e-06	7.12e-05
CCGAAGATGTTTGAGA	0	0	26.472	71.1726	11.2392	4.60993	1.22e-06	7.14e-05
CGACAAGATAAAATGA	69.9291	27.5477	0	0	-11.1988	4.60622	1.23e-06	7.15e-05
TGTACTCAATTGCTTA	207.309	14.5655	0	0	-12.3489	5.79319	1.23e-06	7.15e-05
CAATTTCTGTTCTTTT	0	0	57.6712	31.9103	11.1109	4.4856	1.23e-06	7.15e-05
ATTTATTTGTTTAAAT	176.15	183.968	0.630287	0	-9.07532	6.49474	1.23e-06	7.15e-05
ACTGAAGAACATGAAT	35.5842	47.1795	0	0	-11.0095	4.37052	1.24e-06	7.15e-05
GTAGAATATAAATATA	0	0	70.2769	26.9048	11.2275	4.60303	1.24e-06	7.16e-05
GTACCAGGAGAAAAAA	0	0	117.076	19.8657	11.7208	5.09768	1.25e-06	7.18e-05
TTCATCTTGTGATGTC	0	0	22.5327	102.614	11.598	4.96782	1.25e-06	7.19e-05
GGCGAATATAAATATA	0	0	68.2285	28.3126	11.2182	4.59349	1.26e-06	7.22e-05
TGTATTTTATTGCTTC	140.92	72.1941	0	0.312846	-9.20583	5.73729	1.26e-06	7.22e-05
AAAACAATCAAAATGT	102.327	22.3232	0	0	-11.5363	4.96105	1.26e-06	7.22e-05
CCCTTGGATTTGTTTT	0	0	31.987	56.7816	11.1008	4.47248	1.26e-06	7.23e-05
TAATGGTTGGAACAAC	0	0	59.5621	29.0947	11.0957	4.47063	1.27e-06	7.24e-05
CAAATTAAATAAATTT	0	0	519.514	8.7597	13.6668	7.04519	1.27e-06	7.24e-05
CCCAGAGCTGCATAGG	31.1583	57.312	0	0	-11.1181	4.46688	1.28e-06	7.26e-05
TGTTCCGAAATTACAG	66.2113	29.2893	0	0	-11.1733	4.57669	1.3e-06	7.36e-05
CTCGAGTTCCAACATC	0	0	160.408	17.5194	12.0979	5.47533	1.3e-06	7.36e-05
TTCTTGACCTGGATCC	41.2493	39.8967	0	0	-10.9685	4.34189	1.31e-06	7.39e-05
TTCCTCTTGTGATGTA	0	0	10.2422	450.499	13.4797	6.84789	1.32e-06	7.44e-05
TGTTCAGGAATTACAG	38.4167	42.1132	0	0	-10.9625	4.33095	1.33e-06	7.5e-05
CATTTTCTGTACTTTT	0	0	41.5989	38.793	10.9562	4.32953	1.34e-06	7.53e-05
ATCAAATATCGGCAGT	0	0	23.6357	78.8373	11.3092	4.67953	1.35e-06	7.55e-05
CTCAGAGCGTTGGATG	33.4597	53.5123	0	0	-11.0883	4.44218	1.35e-06	7.55e-05
TGTTTTAATTTTTCCA	0	0	68.5437	25.6534	11.1825	4.55804	1.35e-06	7.55e-05
TCGGAGGCGGAGTACA	45.4982	34.6722	0	0	-10.9415	4.32431	1.35e-06	7.56e-05
TGCCGTGGAGATGCCC	32.2205	47.6544	0	0	-10.9625	4.3193	1.36e-06	7.58e-05
AGCTCTAATGGATAAA	39.833	40.0551	0	0	-10.9475	4.31936	1.36e-06	7.58e-05
AAAAAATTAAAAATTT	25.8472	67.4445	0	0	-11.2064	4.54358	1.39e-06	7.71e-05
TGTTCAGAAATTGCAG	87.8097	21.2149	0	0	-11.3457	4.76773	1.43e-06	7.94e-05
ATTCTTTCTTCAAAAA	35.9382	42.5882	0	0	-10.9293	4.29463	1.44e-06	7.94e-05
AGGCAGTAATGTCTTT	44.613	33.8806	0	0	-10.9109	4.2938	1.44e-06	7.94e-05
TTTCTAACAATTTGTG	38.4167	39.7384	0	0	-10.9171	4.28772	1.45e-06	8.01e-05
ATCAAATACTGGCAGT	0	0	23.7933	75.7088	11.2667	4.6371	1.46e-06	8.01e-05
TGTTGAGAAATTACAG	27.9716	55.8871	0	0	-11.0438	4.38967	1.49e-06	8.2e-05
AAAAAAATTACAAATT	374.962	9.65754	0	0	-13.1356	6.58707	1.51e-06	8.26e-05
TGTATTTAAATATTGA	46.2063	30.8725	0	0	-10.8796	4.26749	1.52e-06	8.31e-05
TGAACTCAGAACATAA	52.5796	30.5558	0	0	-10.9833	4.37663	1.52e-06	8.34e-05
CGCAGCTAATATAAAG	28.8568	54.1456	0	0	-11.0268	4.37484	1.53e-06	8.36e-05
TGTACTCAATTCATTA	84.446	21.8482	0	0	-11.311	4.73114	1.53e-06	8.36e-05
AATTTAAAATTTTTGT	210.495	140.272	0.787858	0.312846	-8.25	6.45872	1.56e-06	8.48e-05
AGTTCAGAAATTACAG	51.5174	30.8725	0	0	-10.9715	4.36364	1.57e-06	8.52e-05
AATGAATTGAACATTC	37.3545	38.4718	0	0	-10.8733	4.24406	1.58e-06	8.57e-05
TAAATGAAATAAATTT	0	0	41.2838	34.5695	10.8721	4.24572	1.58e-06	8.57e-05
TCCATTTGGTAATATA	0	0	166.081	14.3909	12.1182	5.49581	1.58e-06	8.57e-05
AGATTTAAGATATCTC	0	0	52.9441	28.9383	10.9813	4.35599	1.59e-06	8.6e-05
GTCGAATATAAATAGA	0	0	24.266	71.4854	11.2111	4.58168	1.61e-06	8.7e-05
TGTATTTTATTGATTC	52.5796	28.656	0	0	-10.9475	4.34323	1.63e-06	8.77e-05
AATGAATTGAACATGA	33.4597	41.6383	0	0	-10.8669	4.23023	1.63e-06	8.77e-05
AGGATTTCAGACCTTA	0	0	31.1992	49.7426	10.9674	4.33936	1.65e-06	8.84e-05
CCAAAGAGCTTCAAGA	0	0	44.5928	30.1897	10.8511	4.22521	1.65e-06	8.85e-05
TGTTCGGAAATTACAG	35.0531	39.5801	0	0	-10.8541	4.22121	1.66e-06	8.89e-05
GGTTTAATTTATCGAG	38.0627	36.4137	0	0	-10.8444	4.21809	1.67e-06	8.93e-05
TGAGCACATGAAATAG	30.6272	43.6964	0	0	-10.8573	4.21534	1.68e-06	8.97e-05
ATTAAATATTGGCAGT	0	0	20.7995	73.2061	11.1849	4.55514	1.7e-06	9.03e-05
CCTTTGGATTTGTTTC	0	0	21.5873	80.2451	11.3003	4.67048	1.72e-06	9.1e-05
ACCTTGAAACCGGTAA	33.9908	39.7384	0	0	-10.8379	4.20365	1.72e-06	9.1e-05
CATTTTTTGTTATTTT	0	0	21.5873	71.4854	11.1704	4.54076	1.75e-06	9.25e-05
AGTATATTGTTTTTTG	794.005	1097.64	0.630287	4.6927	-8.47116	8.88946	1.77e-06	9.33e-05
AGAATGGATTCCGTGC	28.5027	50.3459	0	0	-10.9506	4.30073	1.78e-06	9.37e-05
TTGATGATTTATTTTC	29.742	42.7465	0	0	-10.8215	4.17926	1.81e-06	9.5e-05
TTATATTTAAAAAAAA	40.8952	31.5058	0	0	-10.795	4.17719	1.81e-06	9.5e-05
CACCGTAAACATATCT	0	0	50.5805	27.5305	10.9133	4.28799	1.82e-06	9.54e-05
ATTACAGGGGCGAAGT	99.317	18.5235	0	0	-11.4516	4.87996	1.83e-06	9.58e-05
AAAAATAAAAAGTCAA	33.6368	38.4718	0	0	-10.805	4.17156	1.83e-06	9.58e-05
CAAAGTATTCCTTCAA	0	0	90.131	17.5194	11.3739	4.75056	1.85e-06	9.67e-05
ATGAAATAAAGCATGT	24.4309	59.3701	0	0	-11.0494	4.38876	1.86e-06	9.72e-05
GTCTTCTTCTTACAGG	383.105	380.602	1.26057	0	-9.20213	7.5792	1.88e-06	9.78e-05
CTCAGAGCTTTGGATT	52.4026	24.8563	0	0	-10.8701	4.27072	1.88e-06	9.78e-05
GTTCCGATGGATTCGA	2059.99	3698.84	10.8724	16.5809	-7.73217	10.4984	1.89e-06	9.78e-05
TGTTCAGAAAATACAG	29.565	41.7966	0	0	-10.7983	4.15664	1.89e-06	9.78e-05
GTGTCCAATAACAAAA	50.4552	26.5978	0	0	-10.8701	4.26691	1.9e-06	9.78e-05
TCCAAGCATTAATATG	50.4552	26.5978	0	0	-10.8701	4.26691	1.9e-06	9.78e-05
GGTTTCCTGTATCGAG	73.8239	94.2006	0	0.312846	-8.89887	5.39501	1.92e-06	9.91e-05
GTCGAATAGAAATATA	0	0	23.9509	58.8151	11.0006	4.3715	1.93e-06	9.91e-05
AAAACAGCATTAATTA	43.0197	27.8644	0	0	-10.7576	4.14653	1.93e-06	9.91e-05
CATTGTCTGTTCTTTT	0	0	24.266	58.1894	10.9951	4.36608	1.95e-06	9.98e-05
TCCAAGCCGGAATATG	110.47	15.0404	0	0	-11.5363	4.97095	1.95e-06	9.98e-05
TATAGCCAAAAATGTA	34.1679	36.4137	0	0	-10.7713	4.14063	1.96e-06	9.98e-05
ATCAAATATTGGAAGG	0	0	39.7081	30.8154	10.7669	4.14065	1.96e-06	9.98e-05
GTATTTTTGGATAAGA	0	0	13.7087	150.948	11.9947	5.36356	1.97e-06	0.000100188
GCTTACAAGAAAACCT	58.7758	23.4314	0	0	-10.9536	4.36029	1.97e-06	0.000100188
AAACAACACATCCTTC	21.5984	67.4445	0	0	-11.1446	4.47638	1.97e-06	0.000100232
TGCTATTTGGAATTGC	251.391	212.624	0.630287	1.25139	-7.90699	6.86375	1.98e-06	0.000100257
TCCAAGCAGGAATCTG	96.4844	17.7319	0	0	-11.4062	4.83486	1.99e-06	0.000100687
AAGATGGAGAAGGAAG	35.4071	34.3555	0	0	-10.7507	4.12373	2.02e-06	0.000102221
ATCAAACATTGGCAGT	0	0	24.1085	51.1504	10.8631	4.23439	2.03e-06	0.000102254
AAACTATAATTTTTTC	0	0	68.0709	20.0222	11.0854	4.4614	2.03e-06	0.000102461
ATCAAATATAGGCAGT	0	0	31.8295	37.5416	10.7442	4.1169	2.05e-06	0.000103118
TTCCTCTTGTGATTTC	0	0	7.09072	407.17	13.3263	6.69447	2.06e-06	0.000103367
GGTTCCCTTTATCGAG	49.57	25.1729	0	0	-10.8248	4.22295	2.06e-06	0.000103367
AGTTAAGACTGGACAA	66.7424	20.8983	0	0	-11.0382	4.45262	2.06e-06	0.000103367
CCGAAGATGAGTGAGA	0	0	84.616	18.1451	11.307	4.68351	2.09e-06	0.000104509
ATGTTCAGAAACTCAT	979.361	4.59129	0	0	-14.4871	7.94237	2.12e-06	0.000105838
CTTATTTCATGAATTT	73.8239	19.9484	0	0	-11.1314	4.55021	2.14e-06	0.00010661
CCTTTGGATTTGTCTT	0	0	15.2844	105.586	11.5484	4.91766	2.14e-06	0.00010661
CATTATCTGTTCTTTT	0	0	35.9263	32.2232	10.7179	4.09128	2.16e-06	0.000107539
TCCAAGCAGGAATATA	46.3833	26.7561	0	0	-10.7983	4.19171	2.19e-06	0.000108927
TCCTAAATCATCTTGT	0	0	73.4284	18.7708	11.1509	4.5271	2.23e-06	0.000110592
CCTTTGGATTGGTTTT	0	0	10.0846	198.188	12.334	5.70251	2.24e-06	0.000110941
AACAAATATTGGCAGT	0	0	82.2524	17.5194	11.2644	4.64093	2.26e-06	0.000111725
GGTTTCCTTTCTCGAG	56.4744	21.6899	0	0	-10.8796	4.28747	2.27e-06	0.000111725
CACGTGAAAGTCGATA	0.354071	0	47.7442	176.289	9.2267	5.81004	2.27e-06	0.000111751
CAGAAGATGTGTGAGA	0	0	101.634	16.4244	11.5067	4.88365	2.28e-06	0.000111962
CTGAAAGAGAAGAATG	31.6894	35.1471	0	0	-10.6943	4.06196	2.29e-06	0.000112282
TAGCCAGCAACTGCAA	0	0	22.5327	55.2174	10.9104	4.28134	2.29e-06	0.00011233
TGATGACAGCCCTGTA	31.8664	34.8305	0	0	-10.6907	4.05894	2.3e-06	0.000112727
AGGGAGTAACCTAAAA	0	0	91.234	16.4244	11.3739	4.75066	2.31e-06	0.000112863
TGTTCAGAGATTACAG	27.7946	38.4718	0	0	-10.6907	4.04973	2.34e-06	0.000113977
AATAGAAGTCTATTGA	157.385	77.7353	0	0.46927	-8.81726	5.87985	2.35e-06	0.000114359
AGCATAAAAAGCCAAA	130.298	55.0955	0	0.312846	-8.998	5.5365	2.35e-06	0.000114442
GACTTTTTTTGTAAAT	0	0	80.3615	16.7373	11.2252	4.60177	2.42e-06	0.000117734
TGTGAAGTAAATCACT	36.2923	29.1309	0	0	-10.6505	4.03093	2.44e-06	0.000118043
TGTACTGAATTGATTA	36.4693	28.8143	0	0	-10.6468	4.02783	2.44e-06	0.000118043
TGTTGCCAACCAAGAA	30.0961	35.1471	0	0	-10.6615	4.02717	2.45e-06	0.000118655
TTTTACACCTGAACAA	0	0	61.9257	20.1786	10.9841	4.35986	2.46e-06	0.000118655
GTGTCCAACAATAAAA	44.79	25.4896	0	0	-10.7403	4.13412	2.46e-06	0.000118655
TCTTTGGATTTGTTTT	0	0	17.648	71.1726	11.1033	4.47331	2.47e-06	0.000118655
ACTTTTGTAAAATATT	220.586	272.153	0.787858	1.40781	-7.79072	6.95102	2.47e-06	0.000118655
TGTATTTTATTGTGTC	26.9094	43.0631	0	0	-10.7747	4.12835	2.48e-06	0.0001188
TCAGGACAGAAGTAAA	0	0	25.5266	44.4242	10.7572	4.12891	2.48e-06	0.0001188
ATCTGATAATGTGGTA	26.0242	38.6302	0	0	-10.6579	4.01423	2.51e-06	0.000119682
CATTTTCTGTTCATTT	0	0	35.4536	29.2511	10.6429	4.01648	2.51e-06	0.000119682
GACCATGTGCATCGTC	36.6464	28.0227	0	0	-10.6318	4.01416	2.51e-06	0.000119682
CCACAATAAAACATCC	0	0	79.8888	15.6423	11.2016	4.57829	2.53e-06	0.000120653
ATCAAATATTTGCATT	0	0	10.3997	168.311	12.1131	5.4817	2.54e-06	0.000120741
TTATTTTGGACGAGGC	70.2832	82.0099	0.315143	0	-8.75354	5.25344	2.54e-06	0.000120741
ATGAAATAAACCATTT	31.3353	32.9306	0	0	-10.6356	4.00532	2.56e-06	0.000121593
ATCGAATATTGGCAGT	0	0	30.0962	33.7874	10.6253	3.99807	2.6e-06	0.000122836
TGATGACAGCCCTTGA	32.9286	31.0308	0	0	-10.6243	3.99836	2.6e-06	0.000122836
CCAATTTAATTATTAC	35.5842	28.3393	0	0	-10.6167	3.99745	2.6e-06	0.000122836
TTGACTAACGCTATTG	46.3833	148.188	0.315143	0	-9.14223	5.60647	2.61e-06	0.000122907
CCACAATAAAAACTCC	0	0	68.8588	17.9887	11.0647	4.44085	2.62e-06	0.000123076
TGTACGCAATTGATTA	32.5746	31.1891	0	0	-10.6205	3.99394	2.62e-06	0.000123076
CCTTTGGATTTTTTTT	0.354071	0	23.6357	612.866	10.7348	7.31488	2.62e-06	0.000123076
GTGTAAAATAATAAAA	35.9382	27.7061	0	0	-10.6091	3.99111	2.64e-06	0.000123742
CAAAATGGATGAAGGT	0	0	47.1139	21.2736	10.7212	4.09627	2.65e-06	0.000123753
AAGTAAGATTTCAAAG	25.8472	37.5219	0	0	-10.6281	3.98524	2.66e-06	0.000123753
AATTAAAAATAAAGCT	28.8568	34.5138	0	0	-10.6205	3.98515	2.66e-06	0.000123753
TAAATTAAATAAAGTT	0	0	27.4175	35.9773	10.6146	3.987	2.66e-06	0.000123753
TTCTTGACCTGTAGCC	35.0531	28.3393	0	0	-10.6053	3.98541	2.66e-06	0.000123753
TGTATTCAATTGATTA	35.7612	27.5477	0	0	-10.6015	3.98348	2.68e-06	0.00012449
TCCAAACAGGAATATG	34.699	28.3393	0	0	-10.5976	3.97733	2.7e-06	0.000125233
GTCAAATATTGGCAGT	0	0	26.3145	36.4466	10.6003	3.97251	2.74e-06	0.000126925
CTCAGAGCTTTGGACG	38.0627	24.5397	0	0	-10.5783	3.96717	2.76e-06	0.00012769
TCCAAGCAGGACTATG	59.307	19.1568	0	0	-10.8796	4.29295	2.78e-06	0.000128279
TAAAGCAATTTATATA	37.5316	24.8563	0	0	-10.5744	3.96223	2.78e-06	0.000128279
TGGTCGTGTCGTTGAC	24.4309	37.8386	0	0	-10.6053	3.96001	2.8e-06	0.000128874
AGAAGTTTTATTAAAT	25.4931	36.7303	0	0	-10.6015	3.9589	2.8e-06	0.000128874
ATCAAATATTGCCAGT	0	0	8.98158	179.261	12.1882	5.55665	2.81e-06	0.000129141
TTCAAGCAGGAATATG	36.4693	25.4896	0	0	-10.5665	3.95231	2.84e-06	0.000130443
TCAATTAAATAAATTT	0	0	308.21	6.25693	12.9186	6.29685	2.85e-06	0.000130443
TTTTCTCTTAGCATTA	27.9716	33.8806	0	0	-10.586	3.95016	2.87e-06	0.000131069
CATTTTATGTTTTTTT	0	0	24.4236	42.0778	10.6843	4.05598	2.87e-06	0.000131248
TTTAATCACAAATTTT	11.3303	142.33	0	0	-11.9577	5.26372	2.88e-06	0.00013148
TTCTTGACCTGGAGCA	30.8042	30.8725	0	0	-10.5744	3.94594	2.89e-06	0.000131504
AATTTTATGTTATTTT	0	0	27.8902	33.3181	10.5638	3.93638	2.93e-06	0.000133241
AGTCCTGAGATGAGAG	21.5984	44.3297	0	0	-10.6979	4.04256	2.93e-06	0.000133241
TAGACAGTAACTGCAA	0	0	64.6044	18.1451	10.9951	4.37114	2.99e-06	0.000135483
CTTCAAGGGAATGCTA	28.8568	31.9807	0	0	-10.5587	3.92623	3e-06	0.00013585
CATTTTCGGTTCTTTT	0	0.316641	40.6535	179.105	9.1992	5.78204	3.01e-06	0.000135935
CTCAATTGGAAATTTA	51.8715	18.6818	0	0	-10.7298	4.13954	3.01e-06	0.000135935
TTCCTCTTTTGATGTC	0	0	7.56344	214.769	12.4284	5.79674	3.03e-06	0.000136509
TCCAACGGCTAATCTA	0	0	237.933	7.19547	12.5593	5.93751	3.06e-06	0.000137845
TGATGACAGCCCGGGA	25.1391	34.9888	0	0	-10.5507	3.90944	3.09e-06	0.000138937
ATGTTCAGAAAATCAC	27.6176	32.4557	0	0	-10.5428	3.90802	3.09e-06	0.000138937
AAGCATTATTCACTCC	23.5457	36.4137	0	0	-10.5507	3.90546	3.12e-06	0.000139632
TTTTGAGTATTATCTG	24.0769	35.9387	0	0	-10.5507	3.90678	3.12e-06	0.000139632
TTCCTCTTGGGATGTC	0	0	9.29673	188.646	12.2607	5.62913	3.13e-06	0.000139881
GGAAGGAACTTCCTTT	226.96	267.086	0.630287	1.72066	-7.69487	6.95527	3.14e-06	0.000140041
CTCAGAGGTTTATGAA	30.8042	28.8143	0	0	-10.5227	3.8969	3.17e-06	0.000141033
CTCAGAGCTTGGGATG	22.3065	41.9549	0	0	-10.6579	4.00557	3.17e-06	0.000141033
ATCAAATAGTGGCAGG	0	0	17.8056	56.938	10.8541	4.22447	3.17e-06	0.000141033
CTTCTTTGCAGAAATC	32.5746	26.9145	0	0	-10.5145	3.89369	3.19e-06	0.000141396
CAGCTGGTCCGGAGTT	24.2539	39.7384	0	0	-10.6468	3.99944	3.19e-06	0.000141396
TGAACTGCAAGAAACT	44.0819	19.9484	0	0	-10.5976	3.99956	3.19e-06	0.000141396
GGTTTGCTTTATCGAG	27.0865	32.2974	0	0	-10.5267	3.89137	3.22e-06	0.00014224
CGCAAATAAATAGAAA	0	0	11.6603	110.591	11.5651	4.93404	3.22e-06	0.00014224
TGAACTCAGAACAGAA	7562.26	5380.2	1.103	23.1506	-9.03887	11.6625	3.24e-06	0.00014271
TTCCTCTTGTTATGTC	0	0	6.77558	287.349	12.8322	6.2004	3.26e-06	0.000143632
CATTTTCTTTTATTTT	0	0	23.0055	35.8209	10.5072	3.87916	3.29e-06	0.000144903
TTGTCGCTTATCGCCT	0	0.316641	54.8349	83.8428	8.53296	5.1192	3.31e-06	0.000145571
GGTTGCCTTTATCGAG	25.3161	33.2473	0	0	-10.5105	3.87135	3.35e-06	0.000146825
CTTCTTCCATTTATTT	47.2685	20.5816	0	0	-10.6798	4.08322	3.36e-06	0.000147245
TTACTTGTGACATTTT	22.1295	40.6883	0	0	-10.6243	3.97277	3.38e-06	0.000147926
TCGTGTTTACAATGTT	18.7658	54.1456	0	0	-10.8541	4.18799	3.39e-06	0.000147926
AGTTGAAATATGCTAG	69.7521	15.5154	0	0	-10.9892	4.41293	3.4e-06	0.000148444
TCTGAAATATATATGT	27.7946	30.2392	0	0	-10.4899	3.85812	3.43e-06	0.000149175
TCGGAGGCGGAGTCAA	34.522	23.5897	0	0	-10.4732	3.85975	3.43e-06	0.000149175
TAGCCAGTAACGGCAA	0	0	15.5996	62.8821	10.9249	4.29484	3.43e-06	0.000149199
TGAACTCAGAACACAA	47.2685	19.79	0	0	-10.6615	4.06626	3.45e-06	0.000149772
GAAATCATCTAATACG	0	0	26.9447	30.9718	10.484	3.85667	3.46e-06	0.000149772
TCCAACCAGGAATATG	55.2351	16.9403	0	0	-10.7576	4.17232	3.49e-06	0.000151043
GAGCTAATGGCAATGC	183.409	83.2765	0.630287	0.46927	-7.84033	6.06465	3.5e-06	0.000151274
TGTTCAGAAATTACGG	24.608	32.9306	0	0	-10.4857	3.84589	3.51e-06	0.000151602
GAGTCATTATTAGAAT	0	0	1990.29	1.56423	15.5813	8.9599	3.52e-06	0.000151656
AGTTAAGAATGGACAG	48.1537	18.0485	0	0	-10.6393	4.04765	3.59e-06	0.000154315
TGTACCCAATTGATTA	47.6226	18.5235	0	0	-10.6393	4.04645	3.59e-06	0.000154315
ATAACGTAGATAATTT	23.8998	33.2473	0	0	-10.4774	3.83606	3.6e-06	0.000154315
TATTCAGAAATTACAG	29.565	27.5477	0	0	-10.4606	3.83492	3.6e-06	0.000154315
GTTGATGATGTTCTTC	244.84	461.187	1.103	2.50277	-7.61969	7.4709	3.63e-06	0.000155203
AGAAGGAAGACATTTA	0	0	15.1269	61.7872	10.8958	4.26574	3.63e-06	0.000155203
TAAAAGAAAATGCTTT	0	0.316641	94.3854	50.994	8.59835	5.1871	3.64e-06	0.000155226
TTTTATAATGGTTTTA	23.0146	37.9969	0	0	-10.5783	3.93061	3.67e-06	0.000156392
TTCCTCTTGCGATGTC	0	0	9.13915	157.518	12.0125	5.38097	3.69e-06	0.000156392
AACGGGATTACGACGT	25.8472	30.7141	0	0	-10.4564	3.82108	3.69e-06	0.000156392
ATGGACATTCTCTGAG	29.2109	27.3894	0	0	-10.4479	3.82191	3.69e-06	0.000156392
AAGGACATTTCGAGTG	32.2205	24.3813	0	0	-10.4393	3.82181	3.69e-06	0.000156392
CAAGTTCCTTGGACAC	417.273	1812.13	0.472715	4.6927	-8.78757	9.12579	3.69e-06	0.000156392
TGTGAGTCACCTTTTT	1.23925	0	443.722	196.937	9.04578	7.32626	3.71e-06	0.000156922
TTTTATTTAATTGAAA	31.1583	25.3313	0	0	-10.4393	3.81899	3.72e-06	0.00015717
TCCAAACAAGAATAAG	39.479	21.2149	0	0	-10.5267	3.92239	3.72e-06	0.000157177
CTGAACGTTTTACTGC	0.708143	0.474961	78.6282	182.077	7.7529	6.03299	3.74e-06	0.000157596
AGTTTCCTTTATCGAG	45.6752	19.4734	0	0	-10.6205	4.02455	3.74e-06	0.000157596
ATGTTCATCACAGTAA	0	0	37.9748	22.3685	10.5414	3.91582	3.78e-06	0.000158756
TCCAAACAGGAATAAG	27.6176	28.4977	0	0	-10.4393	3.80956	3.78e-06	0.000158756
ATCTAAAAGTTATAAA	114.188	9.97418	0	0	-11.514	4.95536	3.83e-06	0.000160716
TGAACTCAGAATAGAA	27.7946	27.8644	0	0	-10.4264	3.79775	3.88e-06	0.00016215
TCACGCAAGTCCCGTA	29.565	26.1229	0	0	-10.422	3.79841	3.88e-06	0.00016215
TTACTTGTGACATGGT	15.2251	59.6868	0	0	-10.9016	4.22714	3.89e-06	0.000162272
TCCAATCAGGAATATG	37.5316	22.1649	0	0	-10.5064	3.89852	3.9e-06	0.000162596
TTCTTGGTCTCGTGCC	0	0.316641	9.61187	1518.71	11.9988	8.57805	3.99e-06	0.000166235
CAATAGTAGATGAAAT	222.18	240.805	1.103	0	-8.66985	6.85818	4e-06	0.000166235
AATGATGGCCAAGAGA	19.2969	44.1714	0	0	-10.6468	3.98775	4.02e-06	0.000166789
AAGATTATTCATGTGA	324.329	5.06625	0	0	-12.9103	6.36343	4.03e-06	0.000167089
CATTTACTGTTCTTTT	0	0	30.4113	24.402	10.4036	3.77725	4.05e-06	0.000167624
CAGCTCCACCTTGTCC	0	0	38.4475	20.335	10.5034	3.87803	4.05e-06	0.00016769
TTGAGAGCAAAGAAGA	20.1821	38.4718	0	0	-10.5267	3.87382	4.08e-06	0.000168783
GTTGGTCACAACGCAA	0	0	257.314	5.31839	12.6587	6.03701	4.1e-06	0.000169078
TTAATAATCTGTGTTC	72.7617	118.582	0	0.46927	-8.56677	5.58343	4.11e-06	0.000169235
TTGGTCTTTCACGAGG	23.1917	31.3474	0	0	-10.409	3.76862	4.12e-06	0.000169235
ATTTTTACTACATTAT	0	0	36.7142	21.7428	10.4956	3.87002	4.12e-06	0.000169235
CCGAAGATGTGAGAGA	0	0	57.1985	15.9552	10.8174	4.19338	4.14e-06	0.000170129
TATTGTTTTTTCCTTG	20.005	38.3135	0	0	-10.5186	3.86555	4.15e-06	0.000170129
ATGTTCAGAAACTCAA	26.0242	28.181	0	0	-10.3913	3.7596	4.19e-06	0.000171476
GTGTCCAATAAATTTA	45.6752	16.782	0	0	-10.5547	3.96356	4.22e-06	0.000172303
CTCAGAGCTTCGGATG	26.2013	27.8644	0	0	-10.3869	3.75587	4.22e-06	0.000172303
CATTTTCTGTTCTTTA	0	0	31.987	22.0557	10.3828	3.75683	4.22e-06	0.000172303
CAGAGCCCAACTACGA	18.7658	39.1051	0	0	-10.5105	3.85448	4.25e-06	0.000172869
CCACAATAAAAGCTCC	0	0	39.8656	17.9887	10.48	3.85507	4.25e-06	0.000172869
GCAAGAATCCCCTAAA	0	0	64.6044	13.6088	10.9133	4.28982	4.27e-06	0.000173693
TGAAGGCGGAGTAAAT	24.785	28.656	0	0	-10.3735	3.73915	4.33e-06	0.000175955
TCCTTTTGGACCTGGT	0	0	57.6712	13.9217	10.786	4.16228	4.37e-06	0.000176827
AGTTAAGACTGGAAAG	57.1825	14.5655	0	0	-10.7438	4.16371	4.37e-06	0.000176827
ATCATTAACCTCTCCA	28.5027	24.8563	0	0	-10.3599	3.73674	4.37e-06	0.000176827
ATGATTGAAAGGAATG	44.9671	16.4653	0	0	-10.5307	3.93968	4.41e-06	0.000177661
CATTTTCTGGTATTTT	0	0	23.9509	29.2511	10.3617	3.73425	4.41e-06	0.000177661
GGCGTAGATGATGTTT	27.4405	25.8062	0	0	-10.3599	3.73375	4.41e-06	0.000177661
AATGGTAAGAATTCTT	0	0	64.4468	12.6703	10.8929	4.26946	4.42e-06	0.000177661
TGTTTAGAAATTAAAG	21.0672	35.7804	0	0	-10.4774	3.82861	4.46e-06	0.000179068
ATCAAATAATGGCAGT	0	0	26.472	26.4355	10.3532	3.72623	4.49e-06	0.00017984
TACTTCAGAAAGGAGA	19.2969	37.5219	0	0	-10.4816	3.82796	4.49e-06	0.00017984
GCCAAGCAGGAATATG	37.1775	19.6317	0	0	-10.4307	3.82688	4.49e-06	0.00017984
TGTACTCAATTGATCA	49.393	16.307	0	0	-10.6243	4.03663	4.51e-06	0.000180209
CCGAACGTTTCACTGC	0	0	35.4536	21.1171	10.4484	3.82273	4.53e-06	0.000180659
TGTTCAGAAGTTACAG	24.962	27.7061	0	0	-10.3508	3.7181	4.53e-06	0.000180659
CGTACTCAATTGATTA	86.2164	11.0824	0	0	-11.1681	4.60344	4.55e-06	0.000181402
CTCAGAGCTCTGGATG	31.3353	21.2149	0	0	-10.3278	3.7145	4.57e-06	0.000181816
CTCAGAGCTTTCGATG	38.2397	18.0485	0	0	-10.4133	3.81351	4.6e-06	0.000182892
AGTTGAAATATGGTAG	38.4167	17.7319	0	0	-10.409	3.80991	4.64e-06	0.000184159
GTGTCCAATAATCAAA	141.806	8.23266	0	0	-11.7828	5.2286	4.66e-06	0.000184875
CATTTTTTGTTGTTTT	0	0	14.4966	55.2174	10.754	4.124	4.7e-06	0.000186236
TCGCCAGTAACTGCAA	0	0	115.5	8.60328	11.578	4.95566	4.72e-06	0.000186812
CTCGCATCCATCTTAT	27.6176	24.223	0	0	-10.3185	3.69506	4.74e-06	0.000187041
CAGCCAAATAAATCAT	69.575	461.187	0	0.782116	-9.38698	7.05407	4.78e-06	0.000188269
TGTTGCCAAACACGAA	25.4931	26.2812	0	0	-10.3232	3.69334	4.78e-06	0.000188269
CTCCGAGCTTTGGATG	49.2159	14.7238	0	0	-10.5822	3.99737	4.86e-06	0.000191088
ATTTTTTTTGTTATTT	23.8998	27.5477	0	0	-10.3185	3.68428	4.87e-06	0.000191237
AATCTTAATGATTAAA	25.8472	25.3313	0	0	-10.3045	3.67659	4.91e-06	0.000192471
GGTTTAATTTATAGAG	30.0961	21.2149	0	0	-10.295	3.68008	4.91e-06	0.000192471
CAATTAAATTCCTATT	20.7132	34.1972	0	0	-10.4264	3.77856	4.92e-06	0.000192471
CAGAGCAGTGTGACTT	280.602	442.664	2.99386	1.87708	-7.22145	7.50803	4.95e-06	0.000193139
TGTATTTTATTGTTGC	20.8902	30.2392	0	0	-10.3185	3.6755	4.96e-06	0.000193139
CTCCTCTTGTGATGTC	0	0	27.1023	23.9327	10.3009	3.67427	4.96e-06	0.000193139
TGAACTCAATTGATTA	35.4071	19.4734	0	0	-10.3824	3.77703	4.96e-06	0.000193139
AAATAAAGTTTAAAGT	100.733	147.238	0.630287	0.782116	-7.42981	5.9621	4.98e-06	0.000193921
TAACAGAAAATGGTTT	0	0	30.2538	20.6479	10.2965	3.67049	5e-06	0.000193928
ATGAAATAAAGCACTT	25.8472	25.0146	0	0	-10.295	3.66762	5e-06	0.000193928
TTCTTGACCTTGAGCC	29.3879	21.5316	0	0	-10.2855	3.66905	5e-06	0.000193928
TTGTATCAGCAGTTAG	13.4547	54.4622	0	0	-10.761	4.08573	5.04e-06	0.000194774
GATAAGGAAAATAAAC	0	0	53.8895	14.0781	10.7112	4.08734	5.04e-06	0.000194774
CATTTTCTGTTCTATT	0	0	29.4659	21.2736	10.292	3.66589	5.05e-06	0.000194774
TTAAATATCTAATTGT	30.0961	20.5816	0	0	-10.2759	3.66212	5.05e-06	0.000194774
CCTATGGATTTGTTTT	0	0	35.6112	18.6144	10.387	3.76167	5.08e-06	0.000195916
ACAATAAATTGACCAT	21.9524	28.656	0	0	-10.2998	3.66064	5.09e-06	0.000196103
TTCCAAGTGTGGTTTC	20.8902	29.6059	0	0	-10.2998	3.65749	5.14e-06	0.000197685
CCAAACATGTGTTAAA	0	0	16.2299	41.765	10.4879	3.85862	5.16e-06	0.000197975
ATCTCATTTTGTGGTA	42.6656	15.3571	0	0	-10.4479	3.85721	5.16e-06	0.000197975
AAATAGATTTCTCTGA	317.425	21.2149	0.315143	0	-9.82785	6.40469	5.18e-06	0.000198442
TGTTAAGAAATTATAG	19.2969	34.3555	0	0	-10.3957	3.74516	5.26e-06	0.000201216
GATGTGAAAAGAATGA	24.4309	25.4896	0	0	-10.2711	3.64071	5.29e-06	0.000202062
TTTATTAGGAGGTTTC	42.4886	84.2264	0.315143	0	-8.50844	4.98889	5.32e-06	0.000202789
ATGTTTCCTAACCTTT	68.1587	92.3008	0	0.46927	-8.30578	5.33008	5.32e-06	0.000202789
CTATCGCGAAAGATTT	48.1537	68.5527	0.315143	0	-8.37751	4.87037	5.39e-06	0.000205198
CCTTTTCTGTTATTTT	0	0	47.4291	14.0781	10.5674	3.94332	5.39e-06	0.000205249
ATCAAATAGTGGTAGT	0	0	17.4905	39.5751	10.4643	3.83532	5.41e-06	0.000205481
ATGAAATAAAGCATTG	16.2873	40.6883	0	0	-10.494	3.83209	5.45e-06	0.000206615
CTCAGAGCTTTGGCTG	40.8952	15.9904	0	0	-10.422	3.82867	5.45e-06	0.000206615
GGTTTCCTTTAACGAG	25.3161	23.9064	0	0	-10.2468	3.62031	5.49e-06	0.000207822
AAAAAGTTTGAATGCA	13.1006	57.7869	0	0	-10.8248	4.14752	5.52e-06	0.000208673
GTCGTAGATGATGCTT	33.2827	19.4734	0	0	-10.3278	3.72007	5.54e-06	0.000209123
CTCAATTCGAAAGTGA	71.8765	10.7658	0	0	-10.9354	4.36774	5.56e-06	0.000209744
ATTTTTTACTTTCCTC	20.5361	28.4977	0	0	-10.2566	3.61506	5.59e-06	0.000210561
AAAGAACGTCTTCTTG	21.0672	27.8644	0	0	-10.2517	3.61202	5.59e-06	0.000210561
ATAGAGTACATGAGAT	0	0	72.483	9.85466	10.9869	4.36391	5.61e-06	0.000211075
CGGTGGAATGGGTGGA	22.6606	26.1229	0	0	-10.2419	3.60753	5.65e-06	0.000212081
CATTTTCTGGTCTGTT	0	0	10.5573	71.1726	10.9841	4.3533	5.73e-06	0.000214783
CACGCACACACTCTCG	0	0	33.8779	18.1451	10.3273	3.70188	5.73e-06	0.000214783
AGAAGGAATATATTTA	0	0	14.0239	45.832	10.5339	3.90415	5.8e-06	0.000216755
TACATGAAAATAATCA	16.2873	39.2634	0	0	-10.4564	3.79552	5.81e-06	0.000216755
AATTAAAAATAAATCG	20.7132	27.5477	0	0	-10.232	3.5921	5.81e-06	0.000216755
TGTTCAAAAATTACAG	22.4835	25.8062	0	0	-10.2271	3.59284	5.81e-06	0.000216755
GTTGTGCTCAAATCTA	0	0	27.4175	20.8043	10.2188	3.59251	5.87e-06	0.000218605
AAACTTAAACTTTCTT	0	0.316641	97.2217	35.0388	8.46104	5.05099	5.88e-06	0.000218723
TTACTTGCGACATGTT	15.7562	39.4218	0	0	-10.4479	3.78583	5.95e-06	0.000221181
ATGGACAAACATTAAG	0.354071	0.474961	70.5921	89.3176	7.51267	5.32886	5.97e-06	0.000221802
AAGACAAAGATGGATT	19.2969	31.6641	0	0	-10.3185	3.67083	6.1e-06	0.00022598
TTCTTGACATGGAGCC	20.3591	27.0728	0	0	-10.207	3.56709	6.1e-06	0.00022598
GGCATTTAAAGTCCAT	0	0	18.2783	32.3796	10.292	3.66359	6.15e-06	0.000227686
AATTTTCTGTTGTTTT	0	0	23.4782	23.9327	10.1951	3.56807	6.16e-06	0.000227686
CTTTTGGATTTGTTTT	0	0	12.2906	55.5302	10.7146	4.08429	6.19e-06	0.000227846
ACCCCTTTCAACAACA	16.8184	37.5219	0	0	-10.422	3.76369	6.2e-06	0.000227846
AGTTTATTATATATGG	0	0	39.0778	15.173	10.387	3.76231	6.2e-06	0.000227846
TTCTATTGATTATGCT	15.048	43.3798	0	0	-10.5348	3.86848	6.2e-06	0.000227846
ATCAAATATTGGAAGA	0	0	44.2776	14.0781	10.4918	3.86747	6.2e-06	0.000227846
CTCAATGGGAAAGTGA	20.7132	26.4395	0	0	-10.1969	3.55853	6.22e-06	0.000228228
ATGTCAATTTGATTCA	0.354071	0	122.591	29.564	8.66239	5.25299	6.23e-06	0.000228228
ATTTTTTACTTTCTTC	19.2969	27.7061	0	0	-10.1969	3.55404	6.28e-06	0.000229734
AGAAGGAATAGATTTA	0	0	22.3752	24.5584	10.1807	3.55349	6.28e-06	0.000229734
CCAAAGATGTGTGAAA	0	0	76.4222	8.91612	11.0383	4.41553	6.29e-06	0.000229734
ACCAAGCAGGAATATG	44.613	13.4572	0	0	-10.4436	3.85834	6.3e-06	0.000229734
TTCATAAGGAAGGAGT	19.4739	30.7141	0	0	-10.295	3.64875	6.32e-06	0.000230503
AACTTAAAGCTGGTGA	36.4693	498.392	0	0.625693	-9.71212	7.06474	6.34e-06	0.000230824
TTGGGATTCTAGTGTT	22.4835	24.3813	0	0	-10.1816	3.54956	6.35e-06	0.000230824
ATCTAATATTGGCAGT	0	0	32.6173	17.5194	10.2741	3.64863	6.38e-06	0.000231822
AGAAACCGAGCCCTTT	3.00961	358.596	0	0	-13.2022	6.49833	6.41e-06	0.00023249
GATGGTTTTATTACAA	15.7562	34.1972	0	0	-10.2998	3.64221	6.44e-06	0.000233157
ATATAGCTAGTAAGTG	19.4739	30.3975	0	0	-10.2855	3.63961	6.44e-06	0.000233157
ACAATCCTGTGAAGAA	0	0	25.2115	21.2736	10.1662	3.53963	6.48e-06	0.00023415
TGAACTGCAAGCAAAT	43.5508	13.9322	0	0	-10.4307	3.84369	6.49e-06	0.000234437
CTCAGAGTTTTGGATG	20.3591	25.9645	0	0	-10.1713	3.53293	6.54e-06	0.000235448
CAAGATACAGTTAAAA	26.9094	19.4734	0	0	-10.1505	3.5343	6.54e-06	0.000235448
TCCAAGCAGAAATATG	27.4405	18.9984	0	0	-10.1505	3.53602	6.54e-06	0.000235448
TGTATTTTATTGGTTC	68.3358	80.4267	0	0.46927	-8.19108	5.22117	6.55e-06	0.000235616
CTGAAATAGATGCTGC	0	0	18.751	30.8154	10.2604	3.63218	6.56e-06	0.000235616
AGGAACTTGAAGTGGA	17.8806	31.5058	0	0	-10.2759	3.62559	6.62e-06	0.000237452
CATTAAGGCAATTGAT	0.708143	3.95801	242.503	980.461	7.97015	8.26169	6.63e-06	0.000237452
ATGAGTAAACTTTTAT	0	0	31.0416	18.3015	10.2513	3.62563	6.68e-06	0.000239205
CCTTTGGATTCGTTTT	0	0	10.2422	66.4799	10.8929	4.26211	6.71e-06	0.000240034
TAGCCAGGAACTGCAA	0	0	15.5996	37.0723	10.3489	3.7198	6.74e-06	0.000240532
AAAACTAGCAAAATAT	26.5554	19.3151	0	0	-10.1347	3.51827	6.74e-06	0.000240532
TTCTTGAACTGGAGCC	22.8376	22.7981	0	0	-10.14	3.51113	6.88e-06	0.000244937
CTCAGAGCCTTGGATG	25.4931	20.1067	0	0	-10.1294	3.50979	6.88e-06	0.000244937
TCTTCAGAAATTACAG	42.6656	13.4572	0	0	-10.3957	3.8091	6.9e-06	0.000245543
AGGAATATTGATGACT	97.5467	93.409	0	0.625693	-8.15674	5.58159	6.93e-06	0.000246183
TGTTCAGAAATAACAG	19.828	25.6479	0	0	-10.1453	3.50628	6.95e-06	0.000246365
TCGGAGGCGGATTCCA	26.7324	18.6818	0	0	-10.1187	3.5038	6.95e-06	0.000246365
TAGCAAGTAACTGCAA	0	0	35.9263	16.1116	10.3273	3.70227	6.98e-06	0.00024697
GGCAGGAGCCGGAGCC	18.0576	30.3975	0	0	-10.2468	3.59809	7e-06	0.000247334
TGGTTGGTAAAAATCT	18.4117	30.0809	0	0	-10.2468	3.59918	7e-06	0.000247334
CCGTTGGATTTGTTTT	0	0	20.957	24.2456	10.1267	3.49931	7.02e-06	0.000247815
AACAAACGGAATCAAC	16.2873	31.9807	0	0	-10.2468	3.59261	7.07e-06	0.00024913
CATTTTCTGTTCTTAT	0	0	20.6419	24.402	10.1217	3.49424	7.1e-06	0.000249834
GTTTACAAATCAGCGC	37.0005	14.5655	0	0	-10.2807	3.6869	7.16e-06	0.000251791
TCCAAGCAGGGATATG	20.1821	24.698	0	0	-10.1241	3.4872	7.17e-06	0.00025188
TGGATTTTATTGTTTC	69.9291	73.7773	0	0.46927	-8.13683	5.1714	7.23e-06	0.000253756
TGGAGCAGCGGCAGCA	0	0	18.5935	26.1227	10.1116	3.48372	7.24e-06	0.000253954
AGGTGTCAGCAGTCAC	99.494	32.9306	0.315143	0	-8.5047	5.05188	7.26e-06	0.00025411
ATGTTCAGAAACTAAC	16.9954	30.8725	0	0	-10.232	3.58054	7.27e-06	0.000254375
GTATACTGTAACAGAT	36.8234	14.4072	0	0	-10.2711	3.67747	7.28e-06	0.000254543
CTTTACAAAGGAAATA	24.4309	20.1067	0	0	-10.0971	3.4758	7.32e-06	0.000255499
TCTGAAATATATAGTT	29.919	17.7319	0	0	-10.1816	3.57312	7.34e-06	0.000255945
CAACAGCTGAGACAAC	35.4071	15.6737	0	0	-10.2711	3.67332	7.35e-06	0.000255945
CCTTGGGATTTGTTTT	0	0	20.4843	23.9327	10.1014	3.47404	7.4e-06	0.000257346
TTCTTGACCTGGACCC	29.919	17.5736	0	0	-10.1765	3.56831	7.41e-06	0.000257611
TGTCATAAATGCTTAT	46.9145	11.874	0	0	-10.4564	3.87605	7.43e-06	0.000257977
CATTTTTTGTTTTTTT	0	0	15.2844	32.0668	10.1951	3.56627	7.48e-06	0.00025954
CCTTTGGATTTGTTCT	0	0	9.4543	69.7647	10.9392	4.30829	7.53e-06	0.000260688
GTTTTTTCTCCGCGCT	19.2969	24.8563	0	0	-10.1025	3.46367	7.55e-06	0.000261399
ATGTTATGTATTTTCC	29.565	17.4152	0	0	-10.1609	3.55265	7.63e-06	0.000263609
ATCAGAGCTTTGGATG	21.5984	22.3232	0	0	-10.0862	3.45589	7.63e-06	0.000263609
AATGAATTGAAAATGA	19.4739	24.223	0	0	-10.0862	3.44865	7.72e-06	0.000266052
ACTTAATAGCTTAATG	0	0	11.9754	41.765	10.3786	3.74875	7.72e-06	0.000266052
GTTTAAACTGCTTACC	2.65554	323.132	0	0	-13.0517	6.34785	7.75e-06	0.000266542
AGCAGAGGGCGCCATC	51.1633	204.075	0	0.625693	-8.62445	5.99924	7.76e-06	0.000266542
CTCAATTGGCAAGTGA	45.4982	12.1907	0	0	-10.4307	3.8488	7.77e-06	0.000266542
TAACAGAAAATTCTTT	0	0	7.2483	84.7814	11.1558	4.52446	7.77e-06	0.000266542
CTCAATCGGAAAGTGA	31.5124	15.1988	0	0	-10.1453	3.54421	7.78e-06	0.000266648
TTCTCGATTCGATAGA	51.1633	10.7658	0	0	-10.5267	3.95116	7.83e-06	0.000268115
ACCTCGTAAGACATCC	12.2155	41.3216	0	0	-10.4133	3.74243	7.85e-06	0.000268424
CTACAATAAAACCTTC	0	0	4.88472	150.636	11.9129	5.28119	7.96e-06	0.000271794
ACTGTTATGTTAATAA	23.7228	19.6317	0	0	-10.0585	3.43693	7.97e-06	0.000271888
TTGAAGGACTTAGTCT	20.7132	22.4815	0	0	-10.0641	3.43184	8.05e-06	0.000274248
ATTACGGGAAATAATT	20.8902	22.1649	0	0	-10.0585	3.42714	8.05e-06	0.000274248
ACTTCAAACAAACCTT	100.733	6.64946	0	0	-11.3015	4.74579	8.08e-06	0.000274753
TTACCACTGGTCATCT	18.0576	24.8563	0	0	-10.0641	3.42264	8.14e-06	0.000276349
AAAACAGAATTACTTA	24.0769	18.8401	0	0	-10.0417	3.42223	8.14e-06	0.000276349
AAATCACCTAAGAAAC	1.06221	0.949922	198.068	91.5076	7.143	6.18794	8.15e-06	0.000276495
CTCAGATCTTTGGATG	25.3161	17.5736	0	0	-10.036	3.42121	8.23e-06	0.000278774
CATCATTGAATGGGAG	29.0339	16.6236	0	0	-10.1187	3.51139	8.26e-06	0.000279347
AGCAGCATTGACCAGT	9.914	50.6625	0	0	-10.6015	3.9208	8.28e-06	0.000279721
TTTCATGTTTATGCGG	0	0	45.5382	10.7932	10.4403	3.81654	8.31e-06	0.000280675
CCTTTGGATCTGTTTT	0	0	9.61187	55.5302	10.6568	4.02616	8.33e-06	0.000280675
TATTAGGTGGGTGCAA	5.48811	132.989	0	0	-11.8129	5.11365	8.34e-06	0.000280675
AATTAAGATGGATTGA	30.0961	15.5154	0	0	-10.1133	3.50985	8.34e-06	0.000280675
TTGAGAACAAAGAAGC	733.636	1.26656	0	0	-14.0656	7.52132	8.37e-06	0.000281362
TCTGAAATATATATCT	22.1295	1656.66	0	0.782116	-11.0663	8.71389	8.38e-06	0.000281362
ATGAAATAAAGCCTTT	39.833	12.349	0	0	-10.2903	3.70395	8.39e-06	0.000281362
CCACCCAGATAATGTT	21.5984	20.8983	0	0	-10.036	3.40821	8.41e-06	0.000281362
TCTAAGCAGGAATATG	20.8902	21.5316	0	0	-10.036	3.40573	8.41e-06	0.000281362
TGTACTCAATAGATTA	23.1917	19.3151	0	0	-10.0303	3.40842	8.41e-06	0.000281362
AAAATGGAGACGGTTT	16.2873	29.1309	0	0	-10.1557	3.50472	8.42e-06	0.000281439
CCAAACATGTTTGAAA	0	0	10.3997	49.7426	10.5414	3.91102	8.45e-06	0.000282082
TGTACTCCATTGATTA	73.8239	7.7577	0	0	-10.9109	4.34908	8.54e-06	0.00028473
GCTTCAGTTTGGCGAA	59.307	39.7384	0	0.312846	-8.11088	4.63398	8.56e-06	0.000285211
ATTACGGGAAATTATT	17.3495	24.8563	0	0	-10.0417	3.39865	8.6e-06	0.000285829
TGAACTCAGAAGAGAA	22.6606	19.4734	0	0	-10.0189	3.39573	8.6e-06	0.000285829
GGTTTCCTTTATCGAA	28.6798	16.307	0	0	-10.0971	3.49001	8.68e-06	0.000288001
GTCGTAGATGATTTTT	28.6798	16.307	0	0	-10.0971	3.49001	8.68e-06	0.000288001
CTCAAGTGGAAAGTGA	18.4117	23.5897	0	0	-10.0303	3.39155	8.69e-06	0.000288112
AAGTCCTCCATCTCTA	89.9341	91.8258	0.315143	0.782116	-7.31872	5.51433	8.7e-06	0.000288152
TTCTGGTACCGATTTA	1.41629	486.518	0	0	-13.6352	6.93058	8.72e-06	0.000288414
TACGATTTGTTTTTGT	2.4785	9.3409	719.472	1048.5	7.17503	8.79752	8.79e-06	0.000290129
GTGTCGAATAATAAAA	23.1917	18.6818	0	0	-10.0073	3.38672	8.79e-06	0.000290129
AGAACTTATTTCTTAA	20.1821	21.5316	0	0	-10.0131	3.38146	8.89e-06	0.000293078
AAAATTAAATAAATTT	0	0	117.391	5.16197	11.5596	4.93751	8.91e-06	0.000293294
ACCCCTTTCAAACACA	16.2873	28.181	0	0	-10.1241	3.47419	8.95e-06	0.000294526
GGTTTCGTTTATAGAG	16.6414	24.8563	0	0	-10.0189	3.37427	8.99e-06	0.000294559
TGATGAAAGCCCTGGA	21.2443	20.265	0	0	-10.0015	3.37426	8.99e-06	0.000294559
GACTGGGGCACTTGTA	21.7754	19.79	0	0	-10.0015	3.37617	8.99e-06	0.000294559
CCGAAGAGGTGTGAGA	0	0	19.6965	21.7428	10.0013	3.37399	8.99e-06	0.000294559
GTTCCGATGGATTCTA	16.4643	27.8644	0	0	-10.1187	3.46964	9.04e-06	0.000295752
GGTAAAATTAATGAGT	0	0	28.8356	15.4859	10.0963	3.47087	9.04e-06	0.000295752
CATTTTCTCTTCTTTT	0	0	5.67258	115.753	11.5559	4.92423	9.09e-06	0.000296711
ATTATTTGATTGAAAC	9.38289	58.5785	0	0	-10.7713	4.0868	9.09e-06	0.000296711
GTGTCCACTAATAAAA	53.9959	8.86594	0	0	-10.5428	3.97271	9.12e-06	0.000296981
AAGAATTGGGTGATTT	153.313	382.344	1.41814	0	-8.55982	7.06896	9.14e-06	0.000296981
ATCTTCTCCAAAGCTG	13.8088	30.2392	0	0	-10.1187	3.46067	9.14e-06	0.000296981
TTACTTGTGACATGCT	15.2251	28.8143	0	0	-10.1133	3.46027	9.14e-06	0.000296981
TATATAGAAACTATGC	0	0	59.2469	8.44685	10.7045	4.08147	9.15e-06	0.000296981
TTCAATTGGAAAGTGA	22.6606	18.5235	0	0	-9.98401	3.36276	9.19e-06	0.000298216
TGTACAGAAATTACAG	15.4021	28.4977	0	0	-10.1079	3.45567	9.23e-06	0.00029919
CCTTTGGTTTTGTTTT	0	0	11.1876	42.86	10.387	3.75696	9.27e-06	0.000299792
TTACTCTTGTGATGTC	0	0	11.9754	38.3237	10.2831	3.65333	9.3e-06	0.000299792
TGAATTTTATTGTTTC	16.8184	24.223	0	0	-10.0015	3.35828	9.3e-06	0.000299792
TGTTGCCAACAACGAA	19.651	21.3732	0	0	-9.98988	3.35741	9.3e-06	0.000299792
AAGTTACATTCAGCTG	22.3065	18.6818	0	0	-9.97811	3.3559	9.3e-06	0.000299792
CCAAACATGGGTGAAA	0	0	14.6542	29.0947	10.0809	3.45219	9.33e-06	0.000300498
TAAATTAAATAAATTC	0	0	43.0171	10.7932	10.3744	3.75051	9.35e-06	0.000300813
TAACAGAAAATGCTGT	0	0	8.66644	53.6532	10.593	3.96229	9.36e-06	0.000300959
GCCAAAAATGCAACGT	223.419	28.9726	0	0.46927	-8.88365	5.98186	9.39e-06	0.000301593
ATGTTTGGTGAAAAGG	17.3495	23.2731	0	0	-9.98401	3.34341	9.51e-06	0.000305161
ATTTCCACTGCAATAA	122.509	60.795	0.630287	0	-8.07214	5.52269	9.59e-06	0.000307249
CCTTTGGGTTTGTTTT	0	0	10.7149	46.4577	10.4682	3.83799	9.62e-06	0.000307751
CCGAAGACGTGTGAGA	0	0	24.5812	15.9552	9.96814	3.3422	9.62e-06	0.000307751
CTACAATAAAAGCTGC	0	0	11.9754	37.5416	10.2604	3.63073	9.71e-06	0.000310072
TTGGCTCTTTCAGAGA	17.5265	22.7981	0	0	-9.97219	3.33275	9.73e-06	0.000310072
TCCAAGCAGGAATAAG	20.5361	19.79	0	0	-9.96028	3.33252	9.73e-06	0.000310072
TAAAGCAATTTAGACA	23.3687	16.9403	0	0	-9.94827	3.33164	9.73e-06	0.000310072
ACCTCTGTGTGTTGTA	26.7324	16.307	0	0	-10.036	3.42616	9.83e-06	0.000312948
CCGAAAATTATGTTCC	2.30146	6.49113	1039.66	330.991	7.23735	8.4299	9.87e-06	0.000313954
TGTAATAAATGCTGAT	28.8568	13.9322	0	0	-10.0189	3.41755	9.94e-06	0.000315447
CCGAAGATGTGTGAAA	0	0	52.1562	8.60328	10.5489	3.92563	9.95e-06	0.000315447
ATCAAATATTGGCAAT	0	0	17.8056	22.2121	9.95128	3.32367	9.96e-06	0.000315447
TTCTTGACCTGCAGCC	23.8998	16.1487	0	0	-9.93616	3.32221	9.96e-06	0.000315447
CTTCCCGGTTTTTTCC	0	0.316641	90.131	27.2176	8.28817	4.87887	1e-05	0.000316557
TCCTTTTCAGGTAGGA	13.2777	29.2893	0	0	-10.0697	3.41132	1e-05	0.000317482
CCAATTACTGGACAGG	17.8806	22.0065	0	0	-9.95429	3.31695	1.01e-05	0.00031757
TGATGACAGCAATGGA	19.2969	20.5816	0	0	-9.94827	3.3165	1.01e-05	0.00031757
ATCTTTCTTTCAATGC	22.8376	17.0986	0	0	-9.93616	3.31825	1.01e-05	0.00031757
AGGAACCTGAAGTGGA	15.2251	27.2311	0	0	-10.0585	3.40739	1.02e-05	0.000319329
CATTTTTCTGTTCTTT	0	0	26.3145	16.1116	10.0337	3.40786	1.02e-05	0.000319329
GATAGAATTAAGGAAA	27.7946	14.5655	0	0	-10.0073	3.40306	1.03e-05	0.0003221
TGTCATAAAGGCTGAT	28.1487	14.2488	0	0	-10.0073	3.40431	1.03e-05	0.0003221
TTCCATGGTATTTGAA	0	0	33.09	12.201	10.1267	3.50204	1.03e-05	0.0003221
TGTCCTCAATTGATTA	68.5128	6.9661	0	0	-10.7983	4.23681	1.03e-05	0.00032287
ATCAAATGTTGGCAGT	0	0	16.2299	23.3071	9.93423	3.30626	1.03e-05	0.00032287
ATCAGATATTGGCAGT	0	0	16.3874	25.8098	10.0283	3.40012	1.04e-05	0.00032406
TGATGACAGCCCTGCA	26.5554	15.6737	0	0	-10.0073	3.39869	1.04e-05	0.00032406
CAACCAGCGAAATGGA	163.05	227.506	0.787858	2.0335	-7.10352	6.61969	1.04e-05	0.000324509
GGGTTCCTTTATAGAG	16.4643	22.9565	0	0	-9.94223	3.30009	1.04e-05	0.000324793
TTCATAAGGAAGGTTT	19.1199	20.265	0	0	-9.93007	3.29851	1.04e-05	0.000324793
ATATTAAGAAGCTGCA	23.8998	15.5154	0	0	-9.91163	3.29915	1.04e-05	0.000324793
TGATGACAGCCCTCGA	31.6894	13.2989	0	0	-10.0862	3.48987	1.05e-05	0.00032569
TTTCACTTTGGCTAAC	35.9382	284.343	0	0.625693	-8.96559	6.32605	1.05e-05	0.000326629
TAACGTCTACATTTAA	17.7036	21.5316	0	0	-9.93007	3.29315	1.06e-05	0.000327385
CTCAATTGAAAAGTGA	20.8902	18.3652	0	0	-9.9178	3.29358	1.06e-05	0.000327385
TGTTCAGTAATTACAG	25.4931	16.307	0	0	-9.99573	3.38401	1.06e-05	0.000328296
ATTAATCTCCAGCATG	20.005	18.9984	0	0	-9.91163	3.28436	1.07e-05	0.000329707
TCCAAGCAGGAGTATG	21.2443	17.8902	0	0	-9.91163	3.28908	1.07e-05	0.000329707
TCTGAAATATATATTG	23.0146	16.1487	0	0	-9.90543	3.28997	1.07e-05	0.000329707
CAAACTGGATGAAGGC	0	0	13.3936	31.1282	10.1065	3.47743	1.07e-05	0.000329707
TTCATAAGGAAGGTGG	15.048	26.5978	0	0	-10.0303	3.37957	1.07e-05	0.000330306
TGTCATAAATGTTGAT	32.9286	11.5574	0	0	-10.0641	3.47353	1.08e-05	0.000332184
CATTTTCTGTGCTTGT	0	0	4.88472	107.306	11.4418	4.81014	1.08e-05	0.000332184
TCCAAGCAGGAAAATG	22.4835	16.4653	0	0	-9.89921	3.28208	1.08e-05	0.000332376
GTCATCTTCATAAGAC	13.9858	27.5477	0	0	-10.0303	3.37576	1.08e-05	0.000332668
ATAAAATATTGGAAGT	0	0	27.7326	13.6088	9.99581	3.37052	1.1e-05	0.000336026
TTCCTCTTGTGATGCC	0	0	3.93929	142.189	11.8232	5.19133	1.1e-05	0.000337855
CAATTGATGGGTGCTG	0	0	14.9693	26.1227	9.99032	3.36186	1.11e-05	0.000337855
CCCAATTGGAAAGTGA	25.6702	15.5154	0	0	-9.97219	3.36257	1.11e-05	0.000337855
TTGATGGAAAATATGA	26.7324	14.4072	0	0	-9.96625	3.36086	1.11e-05	0.000337855
TGTTAAGAAATTAGAG	16.9954	21.5316	0	0	-9.90543	3.2669	1.11e-05	0.000337855
AACTGAAATCTTTTTT	21.4213	17.0986	0	0	-9.88667	3.26617	1.11e-05	0.000337855
CAACAGAAAATGCTTT	0	0	79.5737	6.25693	11.0463	4.4238	1.11e-05	0.000339018
CATTTCTGTTCTTTTT	0	0	25.9993	15.0166	9.9848	3.35913	1.12e-05	0.00034066
TTGAGAGCAAAGAATC	15.9332	22.4815	0	0	-9.90543	3.26279	1.12e-05	0.00034066
TCGGAGGAGGAGTCCA	21.4213	16.9403	0	0	-9.88037	3.26022	1.12e-05	0.00034066
TAGCCAGTAACTTCAA	0	0	7.72101	54.7481	10.5967	3.96573	1.12e-05	0.00034101
TGGAAAACTGCATAAA	21.2443	17.0986	0	0	-9.88037	3.25953	1.14e-05	0.000344161
CGAAATTATTCATTAA	18.9428	19.1568	0	0	-9.88037	3.25057	1.15e-05	0.000348043
AAAAAATTACAAATTT	787.455	1928.82	2.52115	13.296	-7.45019	9.41578	1.16e-05	0.000349564
TGATGACACCCCTGGA	25.3161	15.1988	0	0	-9.94827	3.33885	1.16e-05	0.000349904
TGAACTCATAACAGAA	26.7324	13.7739	0	0	-9.94223	3.33842	1.16e-05	0.000349904
TAAAGCAATTTATAGA	21.2443	16.782	0	0	-9.86767	3.24754	1.16e-05	0.000350996
AAAATGGAATTTATCA	0	0	25.369	15.0166	9.96254	3.3368	1.17e-05	0.000353201
TCCTCGGTATCAGTTA	314.769	257.904	1.73329	0	-8.332	7.16585	1.18e-05	0.000354328
TCCAAGCAGGAATGTG	22.3065	15.5154	0	0	-9.85486	3.23963	1.18e-05	0.000354328
TTACTTGGGACATGTT	10.2681	38.9468	0	0	-10.295	3.62104	1.18e-05	0.000355066
CTTAATTGGAAAGTGA	19.1199	18.5235	0	0	-9.86128	3.23313	1.19e-05	0.00035738
AATATCAACTAAGTAG	20.8902	16.782	0	0	-9.85486	3.23404	1.19e-05	0.00035738
CAAGTTCATCTATTAT	21.0672	16.6236	0	0	-9.85486	3.23474	1.19e-05	0.00035738
GCATCGATGTTTTTGG	20.1821	17.2569	0	0	-9.84841	3.22514	1.21e-05	0.000361491
CATAATGAAACAATAG	0	0	34.9809	10.6368	10.1367	3.51237	1.21e-05	0.000362551
AGAATTATGTGATTCT	0.708143	0.316641	116.603	50.2118	7.31904	5.39119	1.21e-05	0.000362551
TCAATAAAAATGTTTT	17.1725	20.1067	0	0	-9.85486	3.21929	1.22e-05	0.000364988
AATTAATAGCTTAAGG	0	0	47.1139	8.7597	10.4282	3.80474	1.23e-05	0.000367164
AAGTCCTCCCTCGCTA	59.484	34.0389	0	0.312846	-8.02207	4.5514	1.23e-05	0.000367508
GAATTCGCTACTATTT	14.871	22.3232	0	0	-9.86128	3.21624	1.24e-05	0.000367518
TCTGAAATATAGATTT	18.9428	18.2068	0	0	-9.84193	3.21406	1.24e-05	0.000367518
TACATGATGGTCATGT	18.2347	18.8401	0	0	-9.84193	3.21122	1.24e-05	0.000367518
GTCGGAGATGATGTTT	18.5887	18.5235	0	0	-9.84193	3.21264	1.24e-05	0.000367518
GGTTTCCATTATCGAG	34.699	10.4491	0	0	-10.0807	3.49482	1.25e-05	0.000370369
CAGCGGCTGCAGCAGC	0	0	18.4359	18.4579	9.83357	3.20649	1.25e-05	0.000371122
ATGAAATAAAGCATCT	19.651	17.2569	0	0	-9.82889	3.20454	1.25e-05	0.000371122
CCTTTTCTGTTGTTTT	0	0	34.0355	10.7932	10.1116	3.48722	1.26e-05	0.000372958
CCTTTGGATTTGTTTG	0	0	8.82401	42.7035	10.3185	3.6881	1.26e-05	0.000373086
GTGTCCAATAATACAA	46.7374	8.5493	0	0	-10.3599	3.7873	1.27e-05	0.000374412
TTCTTGACCGGGAGCC	15.048	21.6899	0	0	-9.84193	3.19838	1.27e-05	0.00037444
TTCCTCGTGTGATGTC	0	0	4.25443	108.871	11.4538	4.82209	1.28e-05	0.000378245
TCCAAGCAAGAATATG	24.962	14.0905	0	0	-9.89295	3.28571	1.28e-05	0.000378245
ACATAAAAGATTGCCT	17.8806	18.6818	0	0	-9.82233	3.19114	1.3e-05	0.000382183
AGTACATAAAACAAAA	0	0	16.8602	19.5529	9.81506	3.18759	1.3e-05	0.000382183
AGTTGAAATATGTGAG	21.4213	15.0404	0	0	-9.80245	3.18674	1.3e-05	0.000382183
AGATTCTGAATGAAAA	0	0	37.1869	10.3239	10.1951	3.57099	1.3e-05	0.000382183
TCTTTTAAATCCATCA	23.8998	14.8821	0	0	-9.88667	3.27575	1.31e-05	0.000385431
GATGTGAAAATAATGA	10.9762	30.3975	0	0	-10.036	3.37046	1.32e-05	0.000385575
TTCCTTTTGTGATGTC	0	0	7.2483	55.8431	10.611	3.98002	1.32e-05	0.000386101
CCGTCCTCCCTCTCTA	175.973	2.53313	0	0	-12.0264	5.47938	1.32e-05	0.000386132
TCCGAGCAGGAATATG	18.2347	17.8902	0	0	-9.80245	3.17369	1.33e-05	0.000390043
CCTTTAGATTTGTTTT	0	0	10.7149	30.3461	9.99032	3.36077	1.34e-05	0.000392124
TTGAGAGAAAAGAAGC	12.7466	25.6479	0	0	-9.9178	3.26237	1.35e-05	0.000392124
CTCAGCGCTTTGGATG	25.6702	12.8239	0	0	-9.86767	3.2648	1.35e-05	0.000392124
AGTTGAAATATTTTAG	36.8234	10.1325	0	0	-10.1347	3.55151	1.35e-05	0.00039312
AAGTCCTCCGTCTCTA	15.9332	20.1067	0	0	-9.80911	3.17056	1.35e-05	0.000393302
ATTTCAAAGACTTCAT	235.103	182.702	2.36357	1.25139	-6.82826	6.71898	1.37e-05	0.000398047
ATTTCTGTCAATTTTA	41.2493	8.70762	0	0	-10.2171	3.64091	1.37e-05	0.000398047
CTCAATTGGAAAATGA	32.2205	11.2407	0	0	-10.0303	3.4399	1.38e-05	0.000399388
CCTTTGGATTTGTATT	0	0	14.8117	23.3071	9.88182	3.25358	1.38e-05	0.000399388
GCTTAATTATTCATGA	1.41629	328.831	0	0	-13.0719	6.36746	1.38e-05	0.000400849
TAGCCAGTAACTGTAA	0	0	17.1753	18.4579	9.78366	3.15638	1.39e-05	0.000401438
TGTATTTTATTGTCTC	27.9716	12.5073	0	0	-9.93616	3.33736	1.39e-05	0.00040153
CTACAATAAAAAATGC	0	0	9.92701	33.3181	10.0653	3.43548	1.39e-05	0.00040153
TGGAGCAGCAGCTGCA	0	0	10.7149	32.536	10.0653	3.43566	1.39e-05	0.00040153
ACCCCTTTCAACCAAA	13.8088	24.0647	0	0	-9.89295	3.24252	1.39e-05	0.00040202
AAAGGAAAATTATATT	13.9858	21.5316	0	0	-9.79576	3.14968	1.41e-05	0.000404036
GATGTTGTTCTCAATC	14.3399	21.2149	0	0	-9.79576	3.15116	1.41e-05	0.000404036
AAAAGAAATTTTCTAT	20.7132	14.7238	0	0	-9.76185	3.14558	1.41e-05	0.000404036
AACGCAGCTGAACACT	164.82	808.225	0	2.0335	-8.92113	7.92938	1.41e-05	0.000404036
GATTCTGATTGGTTCG	39.656	161.328	0.630287	0	-8.28024	5.65547	1.41e-05	0.00040434
TTTTCAGAAATTACAG	25.4931	12.349	0	0	-9.84193	3.2401	1.41e-05	0.00040434
TGTCATAAATGGTGAT	24.962	12.8239	0	0	-9.84193	3.238	1.41e-05	0.00040434
AGTTAATGAAATATTT	0	0	29.3083	10.7932	9.95128	3.32658	1.44e-05	0.000411182
CTGAAACACGGCAAGC	0.354071	0	36.5566	51.7761	7.88229	4.47113	1.44e-05	0.000412579
ATTTTTATAGCTTTTG	11.8614	28.0227	0	0	-9.97811	3.31744	1.45e-05	0.000415059
TCCAAGCAGGAAGAGG	17.5265	17.5736	0	0	-9.76185	3.13216	1.46e-05	0.00041714
CAATTGCACCAGAGCA	23.1917	14.0905	0	0	-9.82889	3.21877	1.46e-05	0.00041714
AGTTGAAATATGATAG	32.7516	9.81586	0	0	-9.99573	3.40979	1.46e-05	0.00041714
TAAAGCAATTTACACA	49.393	6.80778	0	0	-10.3779	3.81093	1.47e-05	0.00041714
CTCAATTGGAAAGTGC	36.1153	9.3409	0	0	-10.0862	3.50459	1.47e-05	0.00041714
TATAAATCCTGATAAT	36.6464	8.70762	0	0	-10.0807	3.5013	1.47e-05	0.00041714
CTCGGGCTGGGCAAAG	28.8568	10.9241	0	0	-9.90543	3.31211	1.47e-05	0.00041714
AGGTGCAGCAGCTGCA	0	0	9.4543	32.8489	10.0337	3.40373	1.48e-05	0.000419234
CTCAGAGGTTTGGATG	14.3399	22.7981	0	0	-9.86128	3.21413	1.48e-05	0.000419234
CCACAATAAAACCTAC	0	0	25.0539	12.0446	9.83969	3.2144	1.48e-05	0.000419234
TCAACAGTGAGTGATA	23.3687	13.7739	0	0	-9.82233	3.21332	1.48e-05	0.000419234
ATTTACATTTCCTCTT	24.4309	12.5073	0	0	-9.80911	3.20523	1.5e-05	0.000423416
ACGTTTCCCAGCCAAC	13.9858	20.74	0	0	-9.76185	3.11711	1.5e-05	0.000423416
TAGATATGAATGTGGA	0	0	17.8056	16.8937	9.74506	3.11809	1.5e-05	0.000423416
AAATTTTGGATATTAA	17.5265	17.0986	0	0	-9.74112	3.11246	1.5e-05	0.000423416
TTCCTCTTGTGATGTT	0	0	2.83629	134.68	11.7356	5.10371	1.51e-05	0.000425052
CCTTAATAGCTTAAGG	0	0	134.409	3.12846	11.7257	5.10388	1.51e-05	0.000425052
TTTCCATAGCGACAGG	13.9858	22.7981	0	0	-9.84841	3.20033	1.52e-05	0.000426504
TGCAGCCGCAGCAGCA	0	0	28.3629	10.7932	9.91697	3.29219	1.52e-05	0.000426504
ATGGACATTCTCCGAG	27.6176	11.7157	0	0	-9.89295	3.29585	1.52e-05	0.000426504
AATGAATCAATGGAAT	14.871	19.6317	0	0	-9.74806	3.10768	1.52e-05	0.000426504
GTGTGCAATAATAAAA	18.5887	15.9904	0	0	-9.73414	3.1104	1.52e-05	0.000426504
ATTTTTAAGTTGTGTG	38.9478	41.6383	0	0.312846	-7.83213	4.33755	1.53e-05	0.000428869
AATGAATTGAACAGGC	11.5073	25.1729	0	0	-9.85486	3.19653	1.54e-05	0.000429731
TGCAAGTATAAGTAAA	0	0	22.3752	14.2345	9.82125	3.19529	1.54e-05	0.000429731
AAATAATAAAATATCA	16.9954	17.4152	0	0	-9.73414	3.10354	1.54e-05	0.000430404
TTGATTTAGAAAATAA	16.1102	18.2068	0	0	-9.73414	3.09972	1.54e-05	0.000430404
GCTTTGGATTTGTTTT	0	0	11.9754	26.9048	9.91117	3.28209	1.55e-05	0.000433441
TGGAGCAGCAGCAGCC	0	0	24.1085	12.3574	9.81506	3.18961	1.56e-05	0.0004336
ATTTTAAAATTGTGAA	15.2251	18.9984	0	0	-9.73414	3.09589	1.56e-05	0.000435128
GCATAAAAGAGGAAAT	17.7036	16.307	0	0	-9.713	3.08654	1.59e-05	0.000440696
TAGCCAGTAACCGCAA	0	0	11.3452	27.2176	9.8995	3.27027	1.59e-05	0.000442
AATATTTGGCAAGTTT	15.2251	18.6818	0	0	-9.72008	3.08245	1.61e-05	0.000445978
ACCTCGTAAGACCTAC	10.9762	27.2311	0	0	-9.9178	3.2555	1.63e-05	0.000450965
TTATTTTTAACACTAT	13.9858	19.79	0	0	-9.72008	3.07702	1.63e-05	0.000450965
CTGAAGATGTGTGAGA	0	0	19.3813	14.3909	9.7054	3.07903	1.63e-05	0.000450965
ATCGTTGCAGTACGTA	13.8088	22.0065	0	0	-9.80911	3.16179	1.64e-05	0.000451658
CCCAACATGTGTGAAA	0	0	23.6357	12.201	9.78999	3.16452	1.64e-05	0.000451658
CCTGTGGATTTGTTTT	0	0	13.0784	22.6814	9.78999	3.1615	1.64e-05	0.000451658
TGTAATAAATTGATTA	24.2539	11.5574	0	0	-9.76185	3.1604	1.64e-05	0.000451658
CCTTTGGAATTGTTTT	0	0	14.1814	19.3965	9.69868	3.07076	1.65e-05	0.000455257
AAGCTTGACTTTTTTA	0	0	22.6903	12.9831	9.78366	3.15794	1.66e-05	0.000456653
CACTGGAGCCCGAAGA	323.444	344.98	2.99386	3.75416	-6.62362	7.39905	1.67e-05	0.000458657
TCTGAACGTTTGTTTT	99.8481	116.682	0	0.938539	-7.79048	5.76451	1.67e-05	0.000459132
AATTAAAGAAGAAAAT	13.4547	19.9484	0	0	-9.70589	3.06105	1.67e-05	0.000459237
GGTTTCCTTTATCGGG	15.048	18.3652	0	0	-9.69873	3.06127	1.67e-05	0.000459237
TGATGACAGAACTGGA	15.2251	18.2068	0	0	-9.69873	3.06205	1.67e-05	0.000459237
TGTACTCAAATGATTA	21.5984	13.9322	0	0	-9.76185	3.14933	1.68e-05	0.000459763
CTCAGAGCTTTGGATC	22.8376	12.6656	0	0	-9.75497	3.14807	1.68e-05	0.000459763
TCCACGCAGGAATATG	34.1679	9.02426	0	0	-10.0131	3.4308	1.68e-05	0.000460016
CGGTTCCCTCTCATCT	27.7946	9.97418	0	0	-9.82889	3.23709	1.69e-05	0.000461001
TCTGAAATATATATAT	5.66514	60.3201	0	0	-10.7368	4.04432	1.7e-05	0.000465508
CATTTTGTTTTGTTTT	0	0	10.2422	29.7204	9.95128	3.32166	1.72e-05	0.000468473
ATTTATTCAAATTGGC	65.3262	69.8193	0.472715	0.625693	-6.89314	5.08973	1.72e-05	0.000468785
CGTTTCCTTTATCGAG	94.7141	3.64137	0	0	-11.1707	4.61906	1.73e-05	0.000470983
CCTTTGGATGTGTTTT	0	0	4.25443	72.4239	10.8929	4.26124	1.73e-05	0.000471
CTCAACTGGAAAGTGA	22.4835	12.5073	0	0	-9.73414	3.12707	1.75e-05	0.000474092
GTATAACTCCTCCATC	14.5169	18.3652	0	0	-9.67707	3.03818	1.75e-05	0.000474092
ACCCGACTCTTGTTTT	11.3303	25.9645	0	0	-9.88037	3.22055	1.75e-05	0.000474092
TGTTTAGAAATTAGAG	10.6221	26.5978	0	0	-9.88037	3.21772	1.75e-05	0.000474092
TTCCTGTTGTGATGTC	0	0	8.3513	37.0723	10.1367	3.5063	1.76e-05	0.000475804
TTCCTCCTGTGATGTC	0	0	5.67258	59.2844	10.6533	4.02202	1.77e-05	0.000478013
TGCTTGGAGTACGGAA	0	0	11.5027	23.3071	9.75156	3.12269	1.77e-05	0.000478431
TCCGATTTGTTTTTGT	0	0	18.5935	14.0781	9.6577	3.03127	1.77e-05	0.00047875
CAAGCGTTTTCTGGAA	0	0	27.1023	9.85466	9.83357	3.20885	1.79e-05	0.000483164
CTCAATTAGAAAGTGA	26.9094	10.1325	0	0	-9.80245	3.20905	1.79e-05	0.000483164
AAGGTCTTATTGTTGC	14.1629	18.3652	0	0	-9.66244	3.02257	1.8e-05	0.00048355
ATGAAATAAAACATTT	16.6414	15.9904	0	0	-9.65507	3.02682	1.8e-05	0.00048355
TCCTTTTCTTGATTTA	18.9428	13.6156	0	0	-9.64021	3.02323	1.8e-05	0.00048355
TGACATCCCAAATAAA	7.4355	1.42488	741.69	474.119	7.14806	8.25821	1.8e-05	0.000484332
AAAGACAACGATGACA	76.6564	106.233	0	0.782116	-7.80484	5.52083	1.81e-05	0.000486326
AGCACATGATGCTCCT	182.347	338.964	0	1.72066	-8.22845	7.03072	1.81e-05	0.000486664
TGAACGCAGAACAGAA	15.2251	17.2569	0	0	-9.65507	3.02037	1.82e-05	0.000488318
TTCATGCAGGAATATG	18.9428	13.4572	0	0	-9.63273	3.01618	1.82e-05	0.000488318
TTCTTGACCTGGCGCC	33.2827	8.5493	0	0	-9.96625	3.38456	1.82e-05	0.000488318
CTGAAATAAAGCATTT	58.7758	5.22457	0	0	-10.5587	3.99862	1.83e-05	0.000489508
TGTACTCACTTGATTA	40.1871	7.59938	0	0	-10.1505	3.57674	1.83e-05	0.000490104
AGTGTTTAAGGTATAA	70.8143	62.5365	0.630287	0	-7.6356	5.06554	1.84e-05	0.000490951
CTATTTTAAGTTTATA	17.1725	15.0404	0	0	-9.63273	3.00806	1.85e-05	0.000493424
ATTTCTGTAAATTTGA	26.3783	10.1325	0	0	-9.78229	3.1882	1.86e-05	0.000495251
TCCCTCTTGTGATGTC	0	0	11.03	23.1506	9.72536	3.0964	1.86e-05	0.000496748
AGGCACAAGCTTGTAG	43.0197	31.9807	0.315143	0	-7.71398	4.23416	1.87e-05	0.000497654
GGTTTAGTTTATAGAG	13.1006	18.9984	0	0	-9.64766	3.00354	1.88e-05	0.000497654
CGCAATTGGAAAGTGA	14.1629	17.8902	0	0	-9.64021	3.00131	1.88e-05	0.000497654
ATGTTCATAAACTCAC	15.7562	16.307	0	0	-9.63273	3.00153	1.88e-05	0.000497654
TGACATCACAAATAAA	0	0	29.4659	9.22897	9.8995	3.27507	1.88e-05	0.000497654
ACCTCGTAATACCTCC	10.4451	25.8062	0	0	-9.84193	3.17966	1.88e-05	0.000497654
TGGCATAAATGCTGAT	25.6702	10.6075	0	0	-9.77551	3.17901	1.88e-05	0.000497654
TTAATTGTGACATGTT	8.67475	32.614	0	0	-10.0417	3.36769	1.88e-05	0.000497654
CTTTCCAGACAAAATG	0.354071	0	31.987	48.1783	7.74254	4.3318	1.88e-05	0.000497654
TATATAGCAACTATTC	0	0	12.7633	19.2401	9.62972	3.00154	1.9e-05	0.000501719
AACTGCTTTACATATA	0	0	13.8663	17.9887	9.62264	2.99483	1.9e-05	0.000501719
TGAACTTAGAACAGAA	17.1725	14.7238	0	0	-9.61764	2.99377	1.9e-05	0.000501719
ACAAACATGTGTGAAA	0	0	26.1569	10.0111	9.80258	3.17774	1.9e-05	0.000501719
CCAAACATGCGTGAAA	0	0	13.236	20.6479	9.71208	3.08382	1.91e-05	0.000504013
TTTCTACAGACCAATC	6.19625	44.1714	0	0	-10.3417	3.65467	1.91e-05	0.000504013
TACATTAAATAAATTT	0	0	62.8711	4.6927	10.7012	4.07865	1.93e-05	0.000507087
TCACAGCAACAGATAA	18.4117	13.2989	0	0	-9.60239	2.98513	1.93e-05	0.000507285
TACAAGAAGTGAACTG	0.531107	0.791602	69.6467	74.9267	6.71397	5.18912	1.93e-05	0.000507785
TTTCAGCAAATTCAGC	13.1006	20.5816	0	0	-9.72008	3.07314	1.94e-05	0.000508111
CCTTTTGTGTTGTTTT	0	0	32.6173	8.29043	9.97927	3.35523	1.94e-05	0.000508111
TCAATGATAAGATTGT	32.7516	8.07434	0	0	-9.93007	3.34937	1.94e-05	0.000508111
ATAAAAAAGTCAGTAG	0	0	28.5205	9.69824	9.88182	3.25723	1.94e-05	0.000508111
CATACAAGCCGGATAA	52.9337	26.2812	0	0.312846	-7.77737	4.31254	1.95e-05	0.000508797
ACTCAGTCGAGTTATA	12.5695	18.9984	0	0	-9.6252	2.9795	1.96e-05	0.00051057
TAGTCATTATTCCAGC	13.6317	18.0485	0	0	-9.6252	2.98447	1.96e-05	0.00051057
TAGCCAGAAACTGCAA	0	0	16.7026	14.8602	9.60837	2.98152	1.96e-05	0.00051057
TCTGAAATAGATATTT	17.7036	13.9322	0	0	-9.60239	2.98182	1.96e-05	0.00051057
TGTCATAAATGCTGAG	24.608	11.0824	0	0	-9.75497	3.15551	1.98e-05	0.000514406
TGAACTCACAACAGAA	22.3065	11.0824	0	0	-9.66244	3.05926	1.99e-05	0.000518775
GTGTCCAATCATAAAA	35.0531	8.07434	0	0	-10.0073	3.4286	2.01e-05	0.000521506
GACGAGGAGCTCCGAA	37.5316	35.6221	0	0.312846	-7.68782	4.1984	2.01e-05	0.000522946
ACCTCTGTGTGTTTTC	18.4117	12.8239	0	0	-9.57921	2.96329	2.02e-05	0.000523416
TAATCAGTAACTGCAA	0	0	4.56958	67.1055	10.7955	4.16393	2.02e-05	0.000523416
CCAAACATTTGTGAAA	0	0	8.19372	32.0668	9.96254	3.33236	2.02e-05	0.000524617
ATCAAATATTCGCAGT	0	0	3.309	87.9098	11.1435	4.51166	2.03e-05	0.000525883
TAGCGGATGAAATGCA	8.14364	31.8224	0	0	-9.99573	3.32074	2.05e-05	0.000526492
TAAAGGAATTTTAATT	12.7466	18.3652	0	0	-9.60239	2.95843	2.05e-05	0.000526492
AAGTCCTCCCTCTTTA	15.9332	15.1988	0	0	-9.58698	2.95887	2.05e-05	0.000526492
AAGTTCTATTACTTAA	15.2251	15.832	0	0	-9.58698	2.9555	2.05e-05	0.000526492
AATGAATTTAACATGC	17.8806	13.2989	0	0	-9.57921	2.96077	2.05e-05	0.000526492
TGCAGAGAGTGTCATG	18.2347	12.9823	0	0	-9.57921	2.96245	2.05e-05	0.000526492
AAGCCCTCCCTCTCTA	124.633	88.3428	0.94543	1.09496	-6.66347	5.74802	2.05e-05	0.000526492
ATGTTTGGGGACAAGG	12.3925	20.74	0	0	-9.69873	3.04945	2.05e-05	0.000526492
CTCAATTGGAAAGTAA	20.7132	12.349	0	0	-9.65507	3.04524	2.05e-05	0.000526492
ACCTCGTAAGAACTCC	10.6221	24.5397	0	0	-9.79576	3.13557	2.05e-05	0.000526492
GATGGAATTAAGGAAA	25.6702	9.49922	0	0	-9.72713	3.13409	2.05e-05	0.000526492
TGGAGCACATCATTCA	94.7141	224.34	0	1.25139	-7.97562	6.32327	2.06e-05	0.000527836
TCTGAAATATATCTTT	66.9195	4.11633	0	0	-10.705	4.14923	2.06e-05	0.000527904
TTAAACCTGCTGAAGG	12.3925	20.5816	0	0	-9.69155	3.04253	2.08e-05	0.000530781
AAGCGAAGAAGAGGAG	25.6702	9.3409	0	0	-9.72008	3.12756	2.08e-05	0.000530781
AAGTCCTCCTTCTCTA	13.4547	17.5736	0	0	-9.59471	2.95443	2.08e-05	0.000530781
AATTAAAAATAAACCT	18.2347	12.6656	0	0	-9.56355	2.9477	2.08e-05	0.000530781
TGAAAATATCCCAGTC	8.67475	28.656	0	0	-9.89295	3.22222	2.08e-05	0.000530781
ACCTAGAAACCGGTAA	27.7946	9.49922	0	0	-9.80911	3.21881	2.08e-05	0.000530781
CTAAGTATTACCAGAA	10.7992	24.0647	0	0	-9.78229	3.12326	2.1e-05	0.000536124
CATGGGACCAGGACCC	78.0727	87.3928	0.472715	0.938539	-6.8358	5.38239	2.11e-05	0.000536124
TGAAAATCCCATATCA	40.0101	49.7126	0.315143	0.312846	-7.07781	4.49705	2.11e-05	0.000536363
AGATGTGAAGGTTTGG	12.5695	18.2068	0	0	-9.58698	2.94279	2.11e-05	0.000536363
CGTAGTAATCAATGAA	27.4405	49.396	0.315143	0	-7.78356	4.26935	2.12e-05	0.00053823
AAGTCCTCACTCTCTA	108.877	98.1586	0.315143	1.25139	-7.0024	5.70438	2.12e-05	0.00053823
CTCACTTGGAAAGTGA	28.3257	8.70762	0	0	-9.79576	3.20861	2.13e-05	0.000540413
GTCGCAGATGATGTTT	20.3591	12.1907	0	0	-9.63273	3.02268	2.14e-05	0.000541245
GTTCCGATGGATTAGA	46.3833	97.5253	0.472715	0.625693	-7.00941	5.17986	2.14e-05	0.000541498
TGACACCAGAAGACAC	15.5791	15.0404	0	0	-9.56355	2.93492	2.14e-05	0.000541498
CTCGATTGGAAAGTGA	17.8806	12.8239	0	0	-9.55566	2.93855	2.14e-05	0.000541498
ACCCCTTTAAACCACA	11.3303	21.0566	0	0	-9.66977	3.01671	2.17e-05	0.000546696
TATGAAATATATATTT	20.3591	12.0323	0	0	-9.6252	3.01563	2.17e-05	0.000546696
AAGATATCTCAGTACG	12.3925	18.0485	0	0	-9.5714	2.92698	2.17e-05	0.000547171
ACCTCTGTGGGTTGTC	15.048	15.5154	0	0	-9.56355	2.93235	2.17e-05	0.000547171
TAGCCAGTAAATGAAA	0	0	16.2299	14.2345	9.5573	2.93047	2.17e-05	0.000547171
ATATAAAAGAGTGTAT	18.2347	12.1907	0	0	-9.53974	2.92527	2.17e-05	0.000547171
TTCCTCTTGTGAGGTC	0	0	2.99386	85.0942	11.0931	4.46128	2.19e-05	0.000551643
GTCAGAAATATGCCAT	0	0	10.8724	21.43	9.64378	3.01494	2.2e-05	0.000551816
ATGAAAGAAAGCATTT	9.55993	24.698	0	0	-9.76185	3.09809	2.22e-05	0.000555313
TCCATAATTTCATTAA	9.914	24.223	0	0	-9.75497	3.09294	2.22e-05	0.000555313
CATTTTGTGTTTTTTT	0	0	9.13915	25.0277	9.72536	3.09581	2.22e-05	0.000555313
TGTATTTTAGTGTTTC	12.0384	20.1067	0	0	-9.65507	3.00578	2.23e-05	0.000557469
CCAAACATGTGAGAAA	0	0	19.854	12.201	9.62972	3.00377	2.23e-05	0.000557469
GCACACGCGCGATATA	14.5169	15.6737	0	0	-9.54772	2.91469	2.24e-05	0.000560606
CATTTTCTGTTGTTGT	0	0	5.35744	49.1169	10.3995	3.76824	2.25e-05	0.000562611
TGTAAAGTAACACTAG	19.4739	73.144	0	0.312846	-8.07601	4.53809	2.27e-05	0.000567084
AGCCATTTTTCTCAGT	14.694	15.3571	0	0	-9.53974	2.90795	2.28e-05	0.000567084
AGCAAATATTGGCAGT	0	0	14.6542	15.3295	9.53485	2.90755	2.28e-05	0.000567084
CATATTTAAATGTCAT	15.9332	14.0905	0	0	-9.53171	2.90643	2.28e-05	0.000567084
ATCAAATATTGGAAGC	0	0	24.5812	9.07255	9.69868	3.07387	2.3e-05	0.000573204
TCTTTTTTAACTTAAT	0	0	57.8288	4.6927	10.5894	3.96679	2.3e-05	0.000573204
CATTTATTATGAATGT	12.9236	16.9403	0	0	-9.53974	2.89922	2.31e-05	0.000574579
ACTAAATTAAAAATGC	20.5361	11.0824	0	0	-9.58698	2.98064	2.32e-05	0.000577299
ATGAAATAAAGCATTC	13.6317	15.9904	0	0	-9.52364	2.88734	2.35e-05	0.000582225
TTCATAAGGAATGTGT	17.8806	11.874	0	0	-9.50736	2.89306	2.35e-05	0.000582225
CATCCTATAATTATAA	0	0	33.09	7.50831	9.96814	3.34426	2.36e-05	0.000583649
TCCAAGCGGGAATATG	19.4739	12.0323	0	0	-9.58698	2.97565	2.36e-05	0.000583855
GTTTTGATTTCATTTC	57.3596	21.6899	0.315143	0	-7.76491	4.30949	2.38e-05	0.000588361
TTCCTCTTGAGATGTC	0	0	5.51501	40.67	10.1613	3.53025	2.38e-05	0.000588512
AAGGCTACGGTTATGA	11.8614	17.5736	0	0	-9.52364	2.87848	2.39e-05	0.000588664
CTAAGAGCTTTGGATG	12.0384	17.4152	0	0	-9.52364	2.87937	2.39e-05	0.000588664
CAAAACATGTGTGAAA	0	0	23.7933	9.38539	9.67833	3.05339	2.4e-05	0.000591374
GTGTCCAATAATAAAC	32.9286	7.28274	0	0	-9.90543	3.32744	2.41e-05	0.000592719
ATCAAATATTGGCACT	0	0	4.56958	52.4018	10.4643	3.83285	2.42e-05	0.000594783
TGTTGTTGCGAAGACT	13.1006	16.307	0	0	-9.51552	2.87692	2.42e-05	0.000594783
ACTTAATATCTTAAGG	0	0	12.133	17.2066	9.50436	2.87628	2.42e-05	0.000594783
TAAAGTAATTTTCCTC	15.5791	13.7739	0	0	-9.49915	2.8738	2.42e-05	0.000594783
AAGACATACAAGAGAC	16.8184	12.5073	0	0	-9.49089	2.87223	2.42e-05	0.000594783
TGGTCAGAAATTAAAG	10.091	22.9565	0	0	-9.70589	3.04607	2.43e-05	0.000596157
CGTCGGGAGAGATGTA	8.85178	26.2812	0	0	-9.80245	3.1346	2.43e-05	0.000596643
TAAAGTAATTTTCAGC	12.3925	16.782	0	0	-9.50736	2.86554	2.46e-05	0.000602408
CCAAATATGTGTGAAA	0	0	23.0055	9.85466	9.66461	3.03948	2.46e-05	0.000602408
CAGAACGCTTTCTTCC	23.3687	9.49922	0	0	-9.63273	3.03639	2.46e-05	0.000602408
TGGCTGTGACTGTAAG	0	0.474961	36.399	55.6867	7.41042	4.5328	2.47e-05	0.000603154
CATTTTCTGATATTTT	0	0	32.6173	7.03904	9.93423	3.31041	2.48e-05	0.000606121
GTGTCCAATACTAAAA	26.3783	8.5493	0	0	-9.713	3.12406	2.5e-05	0.000608758
GTTCCGATGGATTGGA	9.38289	23.4314	0	0	-9.69873	3.03593	2.5e-05	0.000608758
TAACAGAAAATGCGTT	0	0	7.87858	29.2511	9.84579	3.21565	2.5e-05	0.000608758
ATTAATCTCAAGTATG	11.5073	17.5736	0	0	-9.50736	2.86105	2.5e-05	0.0006088
TCAACGAAATGAAACT	0	0	26.7872	7.97758	9.74506	3.12066	2.53e-05	0.000613943
TAAATTAAATAAAATT	0	0	29.781	7.19547	9.83357	3.20955	2.53e-05	0.000613943
TCCAAGCAGTAATATT	29.919	7.12442	0	0	-9.78904	3.20888	2.53e-05	0.000613943
ATCAAGTATTGGCAGT	0	0	11.3452	19.2401	9.56471	2.93619	2.54e-05	0.000613943
AAGGCCTCCCTCTCTA	67.0965	82.0099	0	0.782116	-7.50536	5.22752	2.54e-05	0.000613943
ATTGATGTATATGAGA	12.2155	16.6236	0	0	-9.49089	2.84885	2.54e-05	0.000613943
GTCGTAGATGATGTGT	13.9858	14.8821	0	0	-9.48259	2.84997	2.54e-05	0.000613943
TAAATTAAAGAAATTT	0	0	16.8602	12.0446	9.48106	2.85471	2.54e-05	0.000613943
CTTTTTTCGAATAGAT	0	0	13.0784	15.7987	9.48106	2.85337	2.54e-05	0.000613943
TTCATAAGGAAGTTGT	16.6414	12.1907	0	0	-9.46584	2.84769	2.54e-05	0.000613943
CACTACCTGGAATTGG	0	0	23.0055	9.38539	9.64378	3.01875	2.57e-05	0.000619499
CTGAAAGTGAAGAATG	3.36368	1093.68	0	0.46927	-11.1446	8.10004	2.58e-05	0.000622129
GTGTCCAATAATAACA	31.8664	7.28274	0	0	-9.86767	3.28878	2.59e-05	0.000624447
AAGACCTCCCTCTCTA	32.5746	34.1972	0.315143	0	-7.56026	4.06735	2.59e-05	0.000625066
AGCAAAGATGTCGCCG	2.65554	85.3347	0	0	-11.1603	4.45951	2.62e-05	0.000630571
AAGTCCTCCCTCCCTA	107.815	37.6802	0	0.625693	-7.72698	5.19052	2.62e-05	0.000630712
TCTGAAATATATACTT	26.2013	8.07434	0	0	-9.68432	3.0968	2.62e-05	0.000630775
TGGTGACACCCAAGGA	5.13403	45.9129	0	0	-10.3645	3.67404	2.63e-05	0.000630775
CAACTAACGAATGGGT	0	0	102.422	2.0335	11.3289	4.707	2.63e-05	0.000630775
GCCCCTGTCGGACCTC	23.7228	8.39098	0	0	-9.59471	3.00272	2.64e-05	0.000632531
GTTCAGATGGATTCGA	9.38289	20.74	0	0	-9.5714	2.91231	2.65e-05	0.000635735
AATTAAAAAGAAATCT	11.6844	16.6236	0	0	-9.46584	2.82207	2.67e-05	0.000638163
ATTTATGTCTAAAAAA	12.0384	16.307	0	0	-9.46584	2.82392	2.67e-05	0.000638163
AGTTAATGAAGTCTTT	0	0	20.4843	9.54181	9.53485	2.90951	2.69e-05	0.000642509
TAAATTAAATAAATTG	0	0	19.6965	10.3239	9.53485	2.90924	2.69e-05	0.000642509
ATAGAAAAACATAGGC	0	0	19.2237	10.7932	9.53485	2.90908	2.69e-05	0.000642509
ATGGACATTCTCGCAG	20.1821	9.81586	0	0	-9.50736	2.90451	2.69e-05	0.000642509
ACTAGCTGCAAGTAAA	36.8234	52.404	0.472715	0	-7.46135	4.48671	2.7e-05	0.000642927
TAACAGAAAAGGCTTT	0	0	6.30287	34.7259	9.99032	3.35958	2.71e-05	0.000643867
GTGTCATTTATCTTTT	45.1441	43.8547	0.472715	0	-7.4425	4.48287	2.71e-05	0.000643867
TTCTCAAAAGCTTTCA	12.0384	16.1487	0	0	-9.45739	2.81582	2.71e-05	0.000643867
CTGCCTTAGTCATGCT	0	0	11.5027	16.7373	9.44939	2.82123	2.71e-05	0.000643867
TGCTGGAAGGCGTGAA	14.694	13.4572	0	0	-9.44034	2.81346	2.71e-05	0.000643867
AAATACAAAATGAATG	2.4785	91.6675	0	0	-11.2584	4.55705	2.72e-05	0.000644389
CTCAATTGTAAAGTTA	26.0242	7.7577	0	0	-9.66244	3.07581	2.73e-05	0.000646944
CAGACAGATTTACACC	10.091	19.79	0	0	-9.55566	2.90055	2.73e-05	0.000647134
GTCGAAGATAAATATA	0	0	10.5573	19.2401	9.52729	2.89858	2.73e-05	0.000647134
CCGAAGATGTGTGAGC	0	0	31.6719	6.56977	9.88182	3.25803	2.73e-05	0.000647134
ATCGAATATAAATATA	0	0	21.9025	9.69824	9.60837	2.98315	2.75e-05	0.000650343
TGCTGGAAGGCTTTAA	14.871	13.1406	0	0	-9.43174	2.80623	2.76e-05	0.000651152
TATTTTAAAGGACACT	45.1441	77.7353	0	0.625693	-7.54385	4.94825	2.77e-05	0.000653073
TTCGATAGATTATGCT	189.605	78.0519	1.73329	0.782116	-6.67866	6.07746	2.78e-05	0.000653073
CCCAACTAAGGGTTCA	0	0	1.89086	119.664	11.5577	4.92573	2.78e-05	0.000653073
TGAAATCAGAAAAGAA	18.0576	11.5574	0	0	-9.49915	2.88626	2.78e-05	0.000653073
TGTACTCAATTAATTA	19.4739	10.2908	0	0	-9.49915	2.89333	2.78e-05	0.000653073
CTTTTCTTATTGGCTT	0	0	28.2053	7.50831	9.78366	3.15946	2.78e-05	0.000653073
TGTAAGTCTCGTTTTG	16.8184	155.946	0	0.46927	-8.4637	5.43666	2.78e-05	0.000653073
CTCAGACCTTTGGATG	22.3065	9.18258	0	0	-9.5714	2.97448	2.79e-05	0.000655232
AAGGGAATCATTAAGA	13.4547	14.4072	0	0	-9.43174	2.79876	2.8e-05	0.000657154
TTCTGGTATAGATTTA	13.9858	13.9322	0	0	-9.43174	2.80156	2.8e-05	0.000657154
AGGTGTTACGAATTTT	46.5604	62.2199	0.315143	0.625693	-6.80289	4.77739	2.83e-05	0.000662723
TAATAGAAAATGCTTT	0	0	11.03	16.7373	9.42518	2.79691	2.85e-05	0.000666694
AGCACATTTATCAGAT	13.8088	13.9322	0	0	-9.42309	2.7924	2.85e-05	0.000666694
TTCTGTAATACTGGGC	32.2205	119.215	0	0.625693	-7.86955	5.24851	2.86e-05	0.000669988
CAAACTGGATGAAGGG	0	0	8.3513	22.8378	9.59397	2.96437	2.87e-05	0.000670675
TCACAGAAAATGCTTT	0	0	74.689	2.65919	10.8958	4.27368	2.89e-05	0.000675458
CTCAGAGCTTTTTATG	13.8088	13.7739	0	0	-9.41438	2.78411	2.9e-05	0.000675458
GGTTTCCTATATCGAG	13.1006	14.4072	0	0	-9.41438	2.78032	2.9e-05	0.000675458
GGTCCGATGGATTCGA	9.55993	21.3732	0	0	-9.61003	2.95064	2.91e-05	0.000678171
AGTTCACAAGGACGGA	7.61253	25.3313	0	0	-9.713	3.04186	2.91e-05	0.000678171
CCCGTCTGGCCGCTGA	7.08143	27.8644	0	0	-9.80245	3.1271	2.92e-05	0.000678365
CATCAGAAAGAAGTTT	20.3591	52.5624	0	0.312846	-7.72044	4.19432	2.94e-05	0.000683917
TGTTCTGAAATTACAG	11.1532	16.307	0	0	-9.42309	2.77821	2.95e-05	0.000683917
CTCAATTGGGAAGTGA	15.7562	11.7157	0	0	-9.39681	2.7779	2.95e-05	0.000683917
ATGGACTAGAGTGGAA	18.0576	10.9241	0	0	-9.46584	2.85497	2.95e-05	0.000685156
ATTAATCTCCAGGATG	10.9762	16.307	0	0	-9.41438	2.7689	3e-05	0.000692955
CATTTTGATTTGTTTT	0	0	13.0784	14.0781	9.39225	2.76482	3e-05	0.000692955
CAGAGGTCTTAGGAAA	10.091	18.8401	0	0	-9.50736	2.85386	3e-05	0.000692955
ATTAATCTACAGTATG	10.4451	18.3652	0	0	-9.49915	2.84775	3e-05	0.000692955
ACTTAATAGCGTAAGG	0	0	10.5573	18.3015	9.48106	2.85245	3e-05	0.000692955
GTTCCGATGGATCCGA	18.9428	9.97418	0	0	-9.45739	2.85157	3e-05	0.000692955
AAGTCCTCCCTCTCTA	15132.5	14113.9	86.6644	243.864	-6.46185	12.8522	3.01e-05	0.000693761
AAATTTGAGACCAATA	174.203	200.434	1.57572	2.97204	-6.35559	6.56665	3.03e-05	0.000698483
GTTTATGTTTTAAAGC	91.8815	233.523	0	1.40781	-7.84142	6.35229	3.03e-05	0.000699047
AATATTTGGCCAGGTT	10.7992	16.307	0	0	-9.40563	2.75952	3.05e-05	0.000700058
ACTCAGTCGAGGTCTA	11.1532	15.9904	0	0	-9.40563	2.76144	3.05e-05	0.000700058
AGAATGGAGACGGTTT	10.9762	16.1487	0	0	-9.40563	2.76048	3.05e-05	0.000700058
GTTTAAAATAATAAAA	12.5695	14.5655	0	0	-9.39681	2.76069	3.05e-05	0.000700058
TTTCATCATTAAAAAA	24.785	38.3135	0.315143	0	-7.49387	3.9863	3.05e-05	0.000700058
CCTACACAGAATCAAT	0.354071	1.42488	189.559	54.4353	7.0179	5.94134	3.05e-05	0.000700058
ACCACCAGGCATTTAA	8.49771	21.8482	0	0	-9.58698	2.92312	3.08e-05	0.00070757
AAATTTTGCATATTAA	13.4547	13.4572	0	0	-9.37903	2.74856	3.1e-05	0.000708915
GGCGTCACCACCATGT	13.4547	13.4572	0	0	-9.37903	2.74856	3.1e-05	0.000708915
TAAATTAAATAAACTT	0	0	11.8179	15.0166	9.3755	2.74765	3.1e-05	0.000708915
CCTCTGCACTCGATGC	0	0	12.2906	14.5474	9.3755	2.74783	3.1e-05	0.000708915
TGTACTCAATTGATTC	30.2731	6.01617	0	0	-9.75497	3.1791	3.13e-05	0.000715396
AAAAAGTTTGAATGAA	5.31107	35.9387	0	0	-10.0529	3.36659	3.14e-05	0.000716876
AAGTCCTCCCTCTATA	84.6231	63.3281	0.630287	0.938539	-6.51029	5.22381	3.14e-05	0.000716876
TTAAACCTGCTGAATT	9.38289	18.9984	0	0	-9.48259	2.82626	3.15e-05	0.000717343
TAGCCAGTAACTGGAA	0	0	13.8663	12.8267	9.36705	2.74	3.15e-05	0.000718137
TAAAGCAATGTATACA	15.9332	10.7658	0	0	-9.35194	2.73654	3.15e-05	0.000718137
CCACACATGTGTGAAA	0	0	24.7387	7.19547	9.62264	2.99824	3.16e-05	0.000718455
GCTTTCCTTTATCGAG	32.7516	5.85785	0	0	-9.84193	3.26865	3.16e-05	0.000719356
CGTTGAAATATGTTAG	55.0581	3.64137	0	0	-10.4307	3.87378	3.17e-05	0.00072046
TCCTTTTCTTTCTTTA	21.0672	9.02426	0	0	-9.50736	2.90892	3.18e-05	0.000721504
TGTCATAAATGCCGAT	46.5604	4.11633	0	0	-10.2221	3.6615	3.19e-05	0.000723032
ATGTTTGGCGACAAGG	11.1532	15.5154	0	0	-9.37903	2.73591	3.21e-05	0.000727054
ATTAATCTCCATTATG	15.048	11.5574	0	0	-9.35194	2.73165	3.21e-05	0.000727054
AACGTACAGATATTTG	8.32068	21.5316	0	0	-9.56355	2.89945	3.22e-05	0.000729713
CTCCTGGTCCATATGC	0	0	8.98158	20.8043	9.52729	2.89801	3.22e-05	0.000729713
AAGTCCTCCCCCTCTA	57.7136	50.5042	0	0.625693	-7.33405	4.76569	3.23e-05	0.000730735
TTCCTCTTGTGACGTC	0	0	2.206	77.4295	10.9477	4.31578	3.23e-05	0.000730735
CTCAATTGGAACGTGA	23.7228	7.91602	0	0	-9.5714	2.98119	3.24e-05	0.000731892
AAAATATAATACATAT	10.4451	17.5736	0	0	-9.45739	2.80748	3.25e-05	0.000731892
CCTTTGGATTAGTTTT	0	0	9.13915	18.9272	9.44137	2.81234	3.25e-05	0.000731892
ACTTAATAGTTTAAGG	0	0	17.3329	10.6368	9.43329	2.80727	3.25e-05	0.000731892
GCTAGAATGGAGAATG	12.5695	13.9322	0	0	-9.36102	2.72653	3.26e-05	0.000734627
TGTACTCAATTGGTTA	15.2251	11.2407	0	0	-9.34279	2.72399	3.26e-05	0.000734627
TCGATTAATTGCCCTT	95.5993	107.341	1.103	0	-7.48152	5.67256	3.29e-05	0.0007389
TAACAGAAAATGCCTT	0	0	7.2483	24.2456	9.60837	2.97837	3.29e-05	0.000739266
TTACTTGTTACATGTT	9.38289	18.5235	0	0	-9.45739	2.80187	3.3e-05	0.000739733
TCCAAACAAGAATATG	17.3495	10.6075	0	0	-9.41438	2.80297	3.3e-05	0.000739733
CATTTTCTTTTGTTTT	0	0	5.51501	32.3796	9.87587	3.24502	3.3e-05	0.000739733
TGTTTCCTTTATCGAG	32.2205	5.69953	0	0	-9.81573	3.24261	3.3e-05	0.000739733
AGGTAATGAACTCTTT	0	0	26.472	6.88262	9.68515	3.06094	3.3e-05	0.000739733
TATATAGCAAATATGC	0	0	29.781	5.78766	9.7773	3.15356	3.32e-05	0.000741362
AATATTTGGACAGTTT	12.3925	13.9322	0	0	-9.35194	2.71687	3.32e-05	0.000741362
GGTTTCATTTATTGAG	13.4547	12.8239	0	0	-9.34279	2.7141	3.32e-05	0.000741362
TCTGCAAACTGTCATA	14.1629	12.1907	0	0	-9.34279	2.71806	3.32e-05	0.000741362
GCTGGTCACAACGCAG	0	0	13.7087	12.5139	9.3414	2.71438	3.32e-05	0.000741362
ACAAACTTTGAATATT	9.55993	18.2068	0	0	-9.44889	2.79459	3.36e-05	0.000746081
AAGAAAGCGAGAAAGC	10.4451	17.2569	0	0	-9.44034	2.79105	3.36e-05	0.000746081
TCTACTTGTAAAGAGT	16.9954	10.7658	0	0	-9.40563	2.79286	3.36e-05	0.000746081
AGGTGAAATATGTTAG	18.5887	9.18258	0	0	-9.39681	2.79308	3.36e-05	0.000746081
CTCAATTGTAAATTGA	18.4117	9.3409	0	0	-9.39681	2.79214	3.36e-05	0.000746081
GTGTCCAATAATGAAA	32.3975	5.22457	0	0	-9.80245	3.23117	3.37e-05	0.00074984
CTATACCTCTAGCAAC	29.3879	31.3474	0.315143	0	-7.42429	3.93127	3.38e-05	0.00074984
TGTTGCCAACCACCAA	12.2155	13.9322	0	0	-9.34279	2.70714	3.38e-05	0.00074984
TGAATTCAGAACAGAA	13.2777	12.8239	0	0	-9.33359	2.70436	3.38e-05	0.00074984
AAGAAATAGAAGAACA	0	0.316641	49.1623	20.0222	7.52684	4.11954	3.39e-05	0.000751425
TTAAACCTGATGAAGT	9.20586	18.2068	0	0	-9.43174	2.77611	3.47e-05	0.000767255
TAGCCAGTAAGTGCAA	0	0	9.76944	17.6758	9.40881	2.78008	3.47e-05	0.000767255
AACATTTACAATAAAT	13.1006	12.6656	0	0	-9.315	2.68568	3.5e-05	0.000773758
TGATGACATCCCTGGA	15.4021	10.4491	0	0	-9.30561	2.68993	3.5e-05	0.000773758
TGTATTTTATCGTTTC	15.048	10.7658	0	0	-9.30561	2.68791	3.5e-05	0.000773758
CCGGAGATGTGTGAGA	0	0	31.1992	5.78766	9.83357	3.20991	3.53e-05	0.000778409
CAAGTTCCTTGTACAC	7.96661	20.8983	0	0	-9.51552	2.85093	3.53e-05	0.000778731
CGTTAATGAACTCTTT	0	0	127.318	1.25139	11.6284	5.0066	3.55e-05	0.000782895
ATGTCCTCCCTCTCTA	10.4451	15.1988	0	0	-9.32432	2.6794	3.57e-05	0.000783447
GTTTAATGTGAGAATT	12.0384	13.6156	0	0	-9.315	2.67961	3.57e-05	0.000783447
AAGATATCTCCGTAAG	13.2777	12.349	0	0	-9.30561	2.67778	3.57e-05	0.000783447
CTATGTACCATACTTT	13.2777	12.349	0	0	-9.30561	2.67778	3.57e-05	0.000783447
AATACGCCACTGTCTA	15.4021	10.2908	0	0	-9.29617	2.68103	3.57e-05	0.000783447
AGCTAATGAACTCTTT	0	0	44.1201	4.067	10.2141	3.59125	3.58e-05	0.000785124
CCTTTGGACTTGTTTT	0	0.316641	12.2906	77.1166	7.90263	4.48788	3.58e-05	0.000785577
TCACAGCAACATCTAA	18.2347	8.86594	0	0	-9.36102	2.75773	3.58e-05	0.000785577
TTCCTCTCGTGATGTC	0	0	3.15143	56.4688	10.5301	3.89835	3.62e-05	0.000792149
GTTAAAAGAATTGTTA	13.9858	11.5574	0	0	-9.29617	2.67289	3.63e-05	0.000794424
GCTCTCAAGAAATTCT	63.7328	27.8644	0	0.46927	-7.4533	4.52386	3.63e-05	0.000794424
TTTACTTAAATCTACC	0	0	43.8049	4.067	10.2046	3.58179	3.63e-05	0.000794424
TACATCACATGGTATT	9.38289	17.5736	0	0	-9.40563	2.75182	3.64e-05	0.000796127
AGAAGGAATACATTGA	0	0	5.51501	30.8154	9.81506	3.18425	3.69e-05	0.000804749
GTCGTAGAGGATGTTT	12.2155	13.1406	0	0	-9.29617	2.66266	3.7e-05	0.000804749
CATTTTGAGTTGTTTT	0	0	14.1814	11.106	9.2887	2.66203	3.7e-05	0.000804749
GGTTCAAAAATATTGA	0	0	14.0239	11.2625	9.2887	2.66197	3.7e-05	0.000804749
TGCTGAATGCTCACGC	13.1006	12.1907	0	0	-9.28666	2.65875	3.7e-05	0.000804749
TTAAAGGATGATTCAT	20.3591	8.07434	0	0	-9.42309	2.82694	3.7e-05	0.000804749
CCGTAGATGTGTGAGA	0	0	31.0416	5.16197	9.80258	3.17905	3.73e-05	0.000811163
TGTACTCGATTGATTA	25.4931	6.33281	0	0	-9.5714	2.98953	3.77e-05	0.000816821
AGCATCTTGAGAAAGC	11.6844	13.4572	0	0	-9.28666	2.6505	3.77e-05	0.000816821
GTTCCGACGGATTCGA	11.3303	13.7739	0	0	-9.28666	2.64843	3.77e-05	0.000816821
AGTTAATGAATTCTTT	0	0	16.3874	10.1675	9.35855	2.73246	3.77e-05	0.000816821
CAAAATAACTTCAAAA	16.9954	9.65754	0	0	-9.34279	2.73386	3.77e-05	0.000816821
CAAGCGACTTCTGGAA	0	0	22.2176	7.66474	9.52729	2.90252	3.79e-05	0.000821121
ACTTAAAAATAAATCT	39.833	3.95801	0	0	-10.0131	3.45052	3.8e-05	0.000822754
CCAAACATGTGTGAGA	0	0	19.3813	8.60328	9.43329	2.80798	3.82e-05	0.00082542
GGCCATGTTGAGAATG	16.9954	9.49922	0	0	-9.33359	2.72523	3.83e-05	0.000827276
TGTATTTGATTGTTTC	11.3303	13.6156	0	0	-9.27709	2.63927	3.84e-05	0.000827276
CCAAACATGAGTGAAA	0	0	15.1269	9.85466	9.27069	2.64448	3.84e-05	0.000827276
CATGGGGAATTGAGTG	12.7466	12.1907	0	0	-9.26746	2.63843	3.84e-05	0.000827276
TGTCATAAATTCTGAT	27.4405	6.17449	0	0	-9.64766	3.06856	3.84e-05	0.000827276
CAGCAGTTAGCTTGGA	0	0	42.8595	3.59773	10.1613	3.53853	3.88e-05	0.000834898
AAAGCAACAACAGTGA	46.0293	31.9807	0.472715	0	-7.23906	4.2936	3.9e-05	0.00083664
CGTCGCATCCCCATAG	0	0	9.92701	16.268	9.3414	2.71288	3.9e-05	0.00083664
AATTAAAAATAAATCC	17.1725	9.18258	0	0	-9.32432	2.71754	3.9e-05	0.00083664
TTGCATAGCTTGAGTT	16.8184	9.49922	0	0	-9.32432	2.71556	3.9e-05	0.00083664
GTTCCGAGGGATTCGA	7.25846	22.1649	0	0	-9.54772	2.87873	3.91e-05	0.00083664
TTCATATTGTGATGTC	0	0	7.2483	22.2121	9.51204	2.88217	3.91e-05	0.00083664
GGGTCAAATAATAAAA	11.8614	12.9823	0	0	-9.26746	2.6332	3.91e-05	0.00083664
CCTCTGCACTAGCTGC	0	0	11.1876	13.6088	9.26161	2.63381	3.91e-05	0.00083664
AAATGTACACAAGTTT	14.3399	10.4491	0	0	-9.24799	2.62941	3.91e-05	0.00083664
CACTGATGGACGTGAA	0	0	7.2483	20.4914	9.42518	2.79546	3.94e-05	0.000842445
ATGTCCAATAATAAAA	19.4739	8.23266	0	0	-9.38795	2.78958	3.94e-05	0.000842445
AAGTCCTCCCTCTCTC	22.6606	6.64946	0	0	-9.45739	2.87059	3.96e-05	0.000846158
GTCGTAGATTATGTTT	16.1102	9.97418	0	0	-9.315	2.70282	3.97e-05	0.000846158
TAACTGTACCAGAAGG	16.4643	9.65754	0	0	-9.315	2.70482	3.97e-05	0.000846158
TGTACTCAATTGAATA	16.9954	9.18258	0	0	-9.315	2.70781	3.97e-05	0.000846158
ATCAAATATTGTCATT	0	0	2.04843	70.0776	10.8049	4.17294	3.97e-05	0.000846158
TTATCCAGAAATTTTT	9.914	14.7238	0	0	-9.26746	2.62165	3.98e-05	0.000846158
TTGAGAGCAAATAAGC	12.5695	12.0323	0	0	-9.24799	2.61887	3.98e-05	0.000846158
GAGTCTGCGAGGAATG	12.9236	11.7157	0	0	-9.24799	2.62099	3.98e-05	0.000846158
CTCAATTGTAAATTTA	14.5169	10.1325	0	0	-9.23816	2.62118	3.98e-05	0.000846158
GACTTAATTTGAAATT	8.14364	19.4734	0	0	-9.44889	2.78706	4e-05	0.000850401
TGTCATAAATGCTCAT	32.5746	4.90793	0	0	-9.79576	3.22582	4.02e-05	0.000852441
CAGACACAAAATAAAT	0	0	21.9025	7.19547	9.48886	2.86417	4.02e-05	0.000853168
TCCAAGCATGAATATT	24.608	6.33281	0	0	-9.53171	2.94879	4.03e-05	0.000854255
AAATCATGATAAGAAA	0.354071	0	20.3267	40.5136	7.34551	3.93603	4.04e-05	0.000854255
ACCTCGTAAGACCTCA	8.32068	17.5736	0	0	-9.35194	2.69395	4.04e-05	0.000854255
AAGATATCTCCGCACG	16.4643	9.49922	0	0	-9.30561	2.69601	4.04e-05	0.000854255
TGTAAAAATTGAGACA	161.634	239.697	0.94543	3.44131	-6.515	6.66426	4.04e-05	0.000854368
TGTGCTGGCGAGGTTC	10.4451	14.0905	0	0	-9.25776	2.6155	4.06e-05	0.000856496
GCTAGAATGGATAATG	14.5169	9.97418	0	0	-9.22826	2.61185	4.06e-05	0.000856496
TTATAAAATATTTTTT	26.2013	55.7288	0	0.46927	-7.35304	4.36438	4.09e-05	0.000863058
TTACCCAAGTTCAAGT	27.0865	29.6059	0	0.312846	-7.32595	3.83233	4.1e-05	0.000863968
TGAACTCAGAACCGAA	49.57	2.84977	0	0	-10.2663	3.71034	4.1e-05	0.000864241
TACAGCTTATAATGGA	8.85178	16.9403	0	0	-9.34279	2.68811	4.11e-05	0.000865315
GTCGTAGATGAGGTTT	11.1532	13.1406	0	0	-9.23816	2.601	4.13e-05	0.000867102
TGATGCTCAGAAATGA	10.7992	13.4572	0	0	-9.23816	2.59886	4.13e-05	0.000867102
ACTAGTTTTTACAACA	0	0	12.6057	11.7317	9.234	2.60687	4.13e-05	0.000867102
TCCAAGCAGGTATATG	12.2155	12.0323	0	0	-9.22826	2.59798	4.13e-05	0.000867102
CCGCTGAGGAATGTTA	13.1006	11.2407	0	0	-9.22826	2.60333	4.13e-05	0.000867102
GCTAGAATGGACAAGG	12.7466	11.5574	0	0	-9.22826	2.60119	4.13e-05	0.000867102
TTCCGGAGGAAGTTTT	0	0	26.472	6.1005	9.65076	3.02671	4.14e-05	0.000867594
CACTATTTTGAAGATG	6.37328	24.223	0	0	-9.61003	2.93531	4.14e-05	0.000867594
CGAACTCAGAACAGAA	24.2539	6.49113	0	0	-9.52364	2.93965	4.14e-05	0.000867594
GACTGGTGTACATGAA	0.708143	0	76.5798	36.4466	7.31509	4.82986	4.16e-05	0.000870353
TGTTTTAGTTCAGATT	31.1583	81.6933	0	0.625693	-7.43548	4.82619	4.18e-05	0.000872644
CATAATATAAATGAGG	0	0	97.0641	1.40781	11.2438	4.62191	4.18e-05	0.000872644
CCATTTGTGACCAAGA	7.96661	17.5736	0	0	-9.33359	2.67413	4.18e-05	0.000872644
ACCTCTGTGCGTTGTC	16.6414	9.02426	0	0	-9.28666	2.67925	4.18e-05	0.000872644
CATATCAATGGCGACG	534.117	796.985	4.56958	12.0446	-6.33404	8.39628	4.19e-05	0.000872813
CATTTTCTGTGGTTTT	0	0	5.04229	29.4076	9.73852	3.10763	4.19e-05	0.000873341
AGTTACTCGGAGAAGG	6.19625	24.223	0	0	-9.60239	2.92696	4.2e-05	0.00087458
GTTCCGATGGATGCGA	8.14364	18.9984	0	0	-9.42309	2.762	4.2e-05	0.00087458
CTGATGCCACCAAAGA	6.55032	22.1649	0	0	-9.51552	2.84367	4.21e-05	0.00087458
ACATAACAGAAATATT	21.5984	7.12442	0	0	-9.43174	2.84144	4.21e-05	0.00087458
AAGTCTTCCCTCTCTA	12.3925	11.7157	0	0	-9.21829	2.58957	4.21e-05	0.00087458
CATTTATTCTGAATTT	13.6317	10.6075	0	0	-9.21829	2.5971	4.21e-05	0.00087458
AAATAGGAATCGATTG	0.531107	0.316641	28.0478	60.0665	6.65445	4.47563	4.25e-05	0.000881847
TTCTTGACCTCGAGCC	15.7562	9.65754	0	0	-9.27709	2.66516	4.26e-05	0.000881908
TTTGTAATTTATTAAA	15.9332	9.49922	0	0	-9.27709	2.66619	4.26e-05	0.000881908
AACAGACAAAAAGCTC	19.651	7.28274	0	0	-9.34279	2.74855	4.27e-05	0.000884766
TTCGGTGAAAACAGGA	0	0	2.99386	48.3348	10.3142	3.68243	4.28e-05	0.000885158
TTCTTGACCTGGAGGC	9.914	14.0905	0	0	-9.22826	2.58398	4.29e-05	0.000885158
AGGTCCTCCCTCTCTA	11.8614	12.1907	0	0	-9.21829	2.58634	4.29e-05	0.000885158
TATCAAAAAGTACAAA	11.1532	12.8239	0	0	-9.21829	2.58201	4.29e-05	0.000885158
CCACAATAAAACCTGC	0	0	13.0784	10.9496	9.21529	2.58842	4.29e-05	0.000885158
AAAAAAGCATTACTTA	13.6317	10.4491	0	0	-9.20826	2.58761	4.29e-05	0.000885158
TGTAGTCAATTGATTA	13.2777	10.7658	0	0	-9.20826	2.58545	4.29e-05	0.000885158
CATTTTCTGTGATTTT	0	0	5.98772	26.1227	9.63677	3.00628	4.31e-05	0.000886846
ATTTTTCTCTCTCTGG	5.66514	24.5397	0	0	-9.59471	2.91683	4.32e-05	0.000889626
TGTGTACATTTTTTGG	7.96661	17.2569	0	0	-9.315	2.6561	4.33e-05	0.000889626
AAATCATCCCTGATTC	9.55993	15.6737	0	0	-9.30561	2.65631	4.33e-05	0.000889626
ATGTTCAGAAACCCAC	15.5791	9.65754	0	0	-9.26746	2.65508	4.33e-05	0.000889626
GTGTCCAATAATAAAT	17.3495	7.91602	0	0	-9.25776	2.65632	4.33e-05	0.000889626
AAGATTATTCATGCGA	4.42589	31.8224	0	0	-9.86767	3.18018	4.34e-05	0.000889626
TTTTGAAATTTTATGG	44.2589	3.32473	0	0	-10.1294	3.57053	4.35e-05	0.000892029
ATTATGTCGTTTGTTG	9.914	13.9322	0	0	-9.21829	2.57441	4.38e-05	0.000895451
ACCTCTGTGTGTTGGC	12.5695	11.2407	0	0	-9.19815	2.57152	4.38e-05	0.000895451
ATTAAAATGTAAAAAT	13.6317	10.2908	0	0	-9.19815	2.57805	4.38e-05	0.000895451
TCCAGGCAGGAATATG	13.9858	9.81586	0	0	-9.18797	2.57062	4.38e-05	0.000895451
TTCAAGAGTCGTTGGT	0	1.5832	2.206	9300.3	12.413	11.1837	4.38e-05	0.00089623
AACTGAACGGCGTTTA	28.5027	5.38289	0	0	-9.65507	3.08009	4.4e-05	0.000898234
CAGCCAGTAACTGCAA	0	0	37.3445	3.59773	9.97927	3.35633	4.44e-05	0.000906882
GGTTTCCTTTGTCGAG	13.2777	10.4491	0	0	-9.18797	2.56625	4.46e-05	0.00091006
GTAGTAGATGATGTTT	12.2155	11.3991	0	0	-9.18797	2.55967	4.46e-05	0.00091006
TGAACTCAGAACAGCA	19.1199	7.28274	0	0	-9.315	2.71979	4.49e-05	0.00091464
ATGTTAAGAAACTCAC	9.20586	15.832	0	0	-9.29617	2.64513	4.49e-05	0.00091464
GAGAAATCAAAGAAAT	31.3353	42.5882	0	0.46927	-7.18824	4.21668	4.51e-05	0.000918654
TTCTGACCTTGGAATT	0	0	1.41814	85.2506	11.0699	4.43783	4.52e-05	0.000918699
CATTTGGTTTTGTTTT	0	0	4.41201	31.2846	9.78999	3.15886	4.53e-05	0.000920947
NATTTTCTGTTCTTTT	0	0	4.41201	31.2846	9.78999	3.15886	4.53e-05	0.000920947
TCCAAACAATAATACG	20.8902	6.9661	0	0	-9.38795	2.79718	4.54e-05	0.000922353
GTACTCTTTGCAATGC	4.957	28.4977	0	0	-9.74806	3.0644	4.56e-05	0.000924673
TGTCATAAACGCTGAT	28.3257	5.06625	0	0	-9.63273	3.05885	4.56e-05	0.000924673
AAATTTGATGTGAGTT	6.90439	19.3151	0	0	-9.37903	2.7123	4.57e-05	0.000925443
CCAAAAAATACCACAG	0	0	8.98158	15.7987	9.26161	2.63288	4.57e-05	0.000925507
TGTACACAATTGATTA	15.4021	9.3409	0	0	-9.23816	2.6265	4.57e-05	0.000925507
CAGAGTAGGAGCTGCT	0	0	3.309	40.0443	10.0706	3.43897	4.59e-05	0.000928718
CTACAATAAAACCTGA	0	0	4.72715	28.469	9.68515	3.0542	4.62e-05	0.000933191
TGTATTTTATTGTTTG	21.7754	32.614	0.315143	0	-7.27854	3.77308	4.63e-05	0.0009354
CTCAATTGGAAGGTGA	13.1006	10.2908	0	0	-9.1674	2.54568	4.64e-05	0.000936845
ACTTAATAGCTGAAGG	0	0	8.98158	15.6423	9.25246	2.62375	4.66e-05	0.00093959
ACAATCACTTTATTTT	97.9007	113.991	0	1.25139	-7.359	5.73552	4.67e-05	0.00094208
TAGCCAGTAATTGCAA	0	0	7.56344	18.3015	9.32405	2.6946	4.73e-05	0.00095197
TGGAGAGCATGGTAGC	0	0	10.2422	12.9831	9.16744	2.5395	4.73e-05	0.00095288
TACTGGGAGGAATTGG	0	0	99.4277	1.25139	11.2757	4.65388	4.74e-05	0.00095288
TGTACTCAATTGATAA	14.871	9.65754	0	0	-9.22826	2.61402	4.74e-05	0.000954008
ATGATTGCAAGTAATG	23.5457	5.54121	0	0	-9.44034	2.85942	4.78e-05	0.000960874
GTTCCGATGGATTTGA	7.78957	18.0485	0	0	-9.35194	2.69094	4.81e-05	0.000964773
GGCAAAACGGAAGGTC	18.0576	7.7577	0	0	-9.28666	2.68742	4.81e-05	0.000964773
CAATAACATTGAAGTG	209.433	27.2311	0.630287	1.09496	-7.00195	5.89678	4.83e-05	0.000967438
ATATTAAAAAGTCGTT	9.55993	13.4572	0	0	-9.1674	2.52332	4.83e-05	0.000967438
GCATAAAAGAGGAAAA	10.2681	12.8239	0	0	-9.1674	2.52782	4.83e-05	0.000967438
CCGAAGAAGTGTGAGA	0	0	27.8902	4.6927	9.65076	3.02713	4.85e-05	0.000971749
GAGTCCAATAATAAAA	48.5078	28.181	0.472715	0	-7.20751	4.26903	4.88e-05	0.000976154
TTCCTCTTGTGATGAC	0	0	3.62415	38.4801	10.0283	3.39682	4.89e-05	0.000977354
CACCACCTTATTTTTC	9.20586	14.8821	0	0	-9.23816	2.58921	4.92e-05	0.00098089
TGATAACCGGATTGAA	9.38289	14.7238	0	0	-9.23816	2.59029	4.92e-05	0.00098089
TCTGAAAGATATATTT	15.4021	8.70762	0	0	-9.19815	2.58893	4.92e-05	0.00098089
TTAAGAACATATGTGA	11.8614	11.0824	0	0	-9.14652	2.51804	4.93e-05	0.00098089
CCGAAGATGTGTGGGA	0	0	12.6057	10.1675	9.13795	2.51113	4.93e-05	0.00098089
CCCAGAGCTTTGGATG	12.2155	10.6075	0	0	-9.13597	2.51029	4.93e-05	0.00098089
TTCTTGACCCGGAGCC	13.8088	9.02426	0	0	-9.12535	2.51047	4.93e-05	0.00098089
AATTAAAAATAACTCT	35.7612	3.48305	0	0	-9.85486	3.29213	4.94e-05	0.000982959
AAAAAACTTTTTTTAC	0.354071	0	24.7387	28.3126	7.14662	3.73971	4.96e-05	0.000985272
TCCATTTGGTAATTTA	0	0	18.2783	7.19547	9.29762	2.67249	4.98e-05	0.000988803
TTACTTGTGATATGTT	6.01921	22.4815	0	0	-9.50736	2.83294	5e-05	0.000992724
AAATTCACAAGATGAA	0	0	15.2844	8.7597	9.21529	2.58932	5.02e-05	0.000994093
AAACAAAGAAACTGCA	14.694	9.3409	0	0	-9.19815	2.58461	5.02e-05	0.000994093
AAGTACTCCCTCTCTA	190.313	168.928	2.52115	2.65919	-6.09976	6.50932	5.03e-05	0.000994093
ACTCAGTCGAGCTCTA	10.4451	12.1907	0	0	-9.13597	2.49889	5.03e-05	0.000994093
CTCAATTGGAGAGTGA	12.5695	10.1325	0	0	-9.12535	2.5025	5.03e-05	0.000994093
TCGGAGGCGGAGACCA	13.2777	9.49922	0	0	-9.12535	2.50706	5.03e-05	0.000994093
TGCTGGAAGGTTTGAA	13.4547	9.18258	0	0	-9.11464	2.4981	5.03e-05	0.000994093
CTATCTAAAGTATTTT	33.2827	64.753	0.630287	0	-7.22252	4.6243	5.03e-05	0.000994491
TCAACTGCAAAGAGAA	0.354071	0.316641	31.6719	35.1952	6.56031	4.0783	5.06e-05	0.000999225
TGATGACAGCCCTGGC	17.5265	7.7577	0	0	-9.25776	2.65741	5.06e-05	0.000999394
TGCTTCCTCTCTTTGG	9.02882	14.7238	0	0	-9.21829	2.56898	5.11e-05	0.00100766
TAAAGAAATTTATAAA	14.5169	9.3409	0	0	-9.18797	2.57394	5.11e-05	0.00100766
CGCAGAGCTTTGGATG	9.55993	12.9823	0	0	-9.13597	2.49315	5.13e-05	0.00100766
TATTATCAGTTTGGAA	9.914	12.6656	0	0	-9.13597	2.49545	5.13e-05	0.00100766
CCATTGGATTTGTTTT	0	0	10.2422	12.3574	9.12798	2.50014	5.13e-05	0.00100766
ATCAAAAATTGGCAGT	0	0	12.7633	9.69824	9.11794	2.49127	5.13e-05	0.00100766
TGACGACAGCCCTGGA	11.8614	10.6075	0	0	-9.11464	2.48775	5.13e-05	0.00100766
TTCATAAGGAAGGTGC	13.4547	9.02426	0	0	-9.10385	2.48793	5.13e-05	0.00100766
TGTTTAGAAATTATAG	7.78957	17.2569	0	0	-9.30561	2.64598	5.15e-05	0.00101087
TGAACTGAAAGCAACT	17.5265	7.59938	0	0	-9.24799	2.6483	5.15e-05	0.00101087
AATTTGTTAGAAAATA	20.7132	5.85785	0	0	-9.315	2.72874	5.16e-05	0.00101205
TGTTCAGAAATTACTG	8.85178	13.4572	0	0	-9.12535	2.47832	5.24e-05	0.0010241
TGTTGCCAACCACTAA	9.55993	12.8239	0	0	-9.12535	2.48296	5.24e-05	0.0010241
GCAAATTACTGTCATT	10.6221	11.7157	0	0	-9.11464	2.47966	5.24e-05	0.0010241
GTGTCCAAAAATAAAA	11.5073	10.9241	0	0	-9.11464	2.48544	5.24e-05	0.0010241
CGTTTCTTATATATGG	0	0	56.0955	2.18992	10.4879	3.86557	5.27e-05	0.00102998
GCCGGCTTCAAATCAT	0.708143	0.949922	86.822	45.6756	6.27291	5.06809	5.3e-05	0.00103529
CGCGATATTGTTAACT	22.3065	5.54121	0	0	-9.37903	2.79653	5.31e-05	0.00103659
ATCTTTCTTTCCATTC	19.828	6.49113	0	0	-9.30561	2.71511	5.33e-05	0.00103908
ACTTTTAATTATCTCA	7.4355	17.4152	0	0	-9.29617	2.63472	5.34e-05	0.00103908
AAAAAGTTTGAACGTA	9.38289	12.8239	0	0	-9.11464	2.47152	5.35e-05	0.00103908
ATTCTCACTACTTCAA	8.85178	13.2989	0	0	-9.11464	2.46802	5.35e-05	0.00103908
CCCTGTGGCATGCTGA	9.02882	13.1406	0	0	-9.11464	2.46919	5.35e-05	0.00103908
TATTGTAATCCAAAGA	10.6221	11.5574	0	0	-9.10385	2.46936	5.35e-05	0.00103908
GGAGAGGATTTGAATT	0	0	12.2906	9.85466	9.09766	2.47084	5.35e-05	0.00103908
AGTTAAGACTGTACAG	24.608	4.90793	0	0	-9.45739	2.88052	5.35e-05	0.0010395
AAAAAGTTTGAATGGA	16.2873	141.697	0	0.625693	-7.94761	5.30943	5.38e-05	0.00104459
TACAAGAGTCGTTGGT	0	0	40.1808	3.12846	10.0601	3.43734	5.39e-05	0.00104526
AAAATTTCATAATGTT	0	0	1.41814	77.8987	10.942	4.30998	5.39e-05	0.00104576
AGTACTTTTATTTTTC	14.694	8.70762	0	0	-9.157	2.54592	5.41e-05	0.00104918
TAAATTAAATAAATAT	0	0	19.854	6.25693	9.33275	2.70805	5.42e-05	0.0010505
AATTTTTTGTTCTTTT	0	0	6.46044	18.1451	9.25246	2.62268	5.44e-05	0.00105209
CTTAGAGCTTTGGATG	9.20586	12.8239	0	0	-9.10385	2.45999	5.46e-05	0.00105447
AGAGGCACCCAGTTTC	0	0	12.4482	9.54181	9.08741	2.46069	5.46e-05	0.00105447
TGCAGATAATCGACAT	13.2777	8.70762	0	0	-9.071	2.4558	5.46e-05	0.00105447
TGGGCACAAGAAACGA	1.77036	0	160.093	142.032	7.46317	6.24755	5.47e-05	0.00105594
AGTACTCAATTGATTA	21.7754	5.85785	0	0	-9.37006	2.78542	5.48e-05	0.00105673
AAGTCATCCCTCTCTA	62.8477	60.1617	0.630287	0.938539	-6.25389	4.96052	5.5e-05	0.00106011
GTGTCCCATAATAAAA	24.4309	4.74961	0	0	-9.44034	2.86399	5.51e-05	0.00106118
AGTATATTGGTTTTTG	8.32068	14.8821	0	0	-9.18797	2.53531	5.52e-05	0.00106134
CTTTTTTTCGAATCGA	0	0	7.56344	15.6423	9.16744	2.53829	5.52e-05	0.00106134
ATGAAATATTGGCAGT	0	0	15.442	7.66474	9.15767	2.532	5.52e-05	0.00106134
AGTTAATGAACTTTTT	0	0	14.8117	8.29043	9.15767	2.53172	5.52e-05	0.00106134
TGTTCAGAAATTTCAG	26.2013	4.74961	0	0	-9.52364	2.94914	5.52e-05	0.00106134
GGTACTCAATTGATTA	17.8806	6.64946	0	0	-9.20826	2.61343	5.53e-05	0.00106223
TGTATTTTATTGTTCC	16.9954	7.44106	0	0	-9.20826	2.6081	5.53e-05	0.00106223
TAAAAAATTACTTTGA	37.5316	50.8208	0	0.625693	-7.059	4.47504	5.57e-05	0.0010671
AACAGCGTCTGGATAC	11.1532	10.7658	0	0	-9.08203	2.45209	5.57e-05	0.0010671
GCCTTGAAGGAGCCCA	10.2681	11.5574	0	0	-9.08203	2.44617	5.57e-05	0.0010671
TGTCACCATCGGCCAT	10.4451	11.3991	0	0	-9.08203	2.44736	5.57e-05	0.0010671
CGAAGGAATACATTTA	0	0	64.4468	1.56423	10.6672	4.04506	5.63e-05	0.00107715
GCTACCAGGCTTGCCG	7.08143	17.2569	0	0	-9.26746	2.6047	5.64e-05	0.00107715
TCAGGAGAAGAGGAGA	18.0576	6.33281	0	0	-9.19815	2.60511	5.64e-05	0.00107715
ATTCTCTCCAGCTGCA	0.354071	0	154.893	5.16197	8.73369	5.32579	5.65e-05	0.00107951
GCATTTCTCCAAATGA	0.531107	0.316641	42.3868	32.8489	6.42402	4.25009	5.66e-05	0.00108056
CCTTTGTATTTTTTTT	0	0	3.93929	30.8154	9.75156	3.12029	5.68e-05	0.00108381
GGTTTCTTTTATAGAG	9.20586	12.5073	0	0	-9.08203	2.43905	5.69e-05	0.00108526
TGGCACCACACCTTCT	19.2969	6.33281	0	0	-9.26746	2.67674	5.7e-05	0.00108702
CAAGAGGGAAACTCTG	7.08143	17.0986	0	0	-9.25776	2.59527	5.74e-05	0.0010901
AATTTGGATTTGTTTT	0	0	7.72101	15.173	9.14784	2.5188	5.74e-05	0.0010901
TCATAGATGAGTAGAC	0	0	8.82401	14.0781	9.14784	2.51929	5.74e-05	0.0010901
ATTTTCTCTTTTGCAC	13.9858	8.86594	0	0	-9.12535	2.51166	5.74e-05	0.0010901
GTAAGCAGAACCAAAG	13.9858	8.86594	0	0	-9.12535	2.51166	5.74e-05	0.0010901
AAACAAAAAGTAATTA	110.824	72.0358	0.94543	1.56423	-6.14588	5.53393	5.74e-05	0.0010901
CATTTGCTGTGGCTCA	0	0	28.3629	4.067	9.64378	3.02032	5.74e-05	0.00109026
TGTCATAAATCCTGAT	23.7228	5.06625	0	0	-9.42309	2.84453	5.75e-05	0.00109048
GGTATCCTTTATCGAG	9.73696	11.874	0	0	-9.071	2.43205	5.81e-05	0.0011013
CGTATTCCAACCTGGA	0	0	11.03	10.4804	9.05622	2.42894	5.81e-05	0.0011013
TAAATTAAATAAATTA	0	0	28.2053	4.067	9.63677	3.0133	5.82e-05	0.0011013
CATTTGGTGTTCTTTT	0	0	5.51501	21.43	9.3839	2.75352	5.83e-05	0.00110303
CTCACAGAACGTGGTT	16.6414	7.44106	0	0	-9.18797	2.58703	5.85e-05	0.00110544
TATTTTCTGTTATTTT	0	0	7.40587	15.3295	9.13795	2.50878	5.85e-05	0.00110588
TAAAAGAAAATGATTT	0	0	15.1269	7.50831	9.12798	2.50229	5.85e-05	0.00110588
CAAATTTAAGACAATC	63.2017	118.424	1.57572	0.938539	-6.17756	5.52454	5.86e-05	0.0011068
TGCTGACAGCCCTGGA	28.3257	3.79969	0	0	-9.5714	3.00288	5.89e-05	0.00111122
ATCAAATAGTGGCAGC	0	0	4.72715	25.3406	9.54237	2.91152	5.91e-05	0.00111364
CACCTTGTCCGGCACC	0	0	21.2722	5.47481	9.36705	2.7427	5.92e-05	0.00111476
AGGAAATAAAGCATTT	8.49771	12.9823	0	0	-9.071	2.42365	5.94e-05	0.00111476
GTTACAAGAATTGGTA	9.55993	11.874	0	0	-9.05988	2.4202	5.94e-05	0.00111476
TGTTGCAAACCACGAA	10.6221	10.7658	0	0	-9.04867	2.41674	5.94e-05	0.00111476
TTCCCATCAGGCGCAA	10.091	11.2407	0	0	-9.04867	2.41311	5.94e-05	0.00111476
CATTTTCTGCTATTTT	0	0	11.8179	9.54181	9.04567	2.4188	5.94e-05	0.00111476
GTAACCTGGTTGAGAG	0	0	10.7149	10.6368	9.04567	2.41828	5.94e-05	0.00111476
TTTCACCTAAATTATC	0	0	80.8342	1.25139	10.9813	4.35938	5.94e-05	0.00111476
GAAAACCTAAGGGAGA	131.006	163.545	0.94543	2.97204	-6.22399	6.22132	5.95e-05	0.00111565
CATTAAGGAAATTGAT	0	0	6.61801	17.2066	9.20585	2.57619	5.95e-05	0.0011162
CTTGCCAACGAAAACA	7.61253	14.8821	0	0	-9.14652	2.4907	5.97e-05	0.0011176
TGGGAGCGGACAAAAA	8.85178	13.6156	0	0	-9.13597	2.48858	5.97e-05	0.0011176
CTAAAATAAAACCTGC	0	0	8.3513	14.2345	9.12798	2.49926	5.97e-05	0.0011176
ACTCTTTTGGAGTGGG	39.479	128.239	1.103	0.782116	-6.4878	5.40601	6.03e-05	0.00112821
TTCCAAGCTTTGTTAG	6.19625	17.4152	0	0	-9.22826	2.56112	6.07e-05	0.00113152
GTTCCGATGGACTCGA	9.38289	11.874	0	0	-9.04867	2.40826	6.07e-05	0.00113152
ATGGACATTCTCGGAT	10.2681	10.9241	0	0	-9.03738	2.40354	6.07e-05	0.00113152
TTGCATAGTTTAAACC	0	0	11.8179	9.38539	9.03504	2.40821	6.07e-05	0.00113152
TCCTCCCTCGCATTTT	0	0	10.8724	10.3239	9.03504	2.40776	6.07e-05	0.00113152
ACCCATTTCAACCACA	7.25846	15.0404	0	0	-9.13597	2.47817	6.09e-05	0.00113427
CCAAAGATGTGTGAGA	0	0	15.1269	7.19547	9.10784	2.48223	6.09e-05	0.00113427
TGAACTCAGACCAGAA	15.2251	7.12442	0	0	-9.08203	2.47908	6.09e-05	0.00113427
AACTTTAAATTTATCG	23.8998	25.1729	0	0.312846	-7.11639	3.6252	6.13e-05	0.00114053
CACAGGGCGAAGCTCC	0.885178	0	29.6235	111.06	7.33035	5.14564	6.15e-05	0.00114357
TGTATTTCATTGTTTC	25.1391	4.59129	0	0	-9.46584	2.89099	6.15e-05	0.00114357
CCGAATATGTGTGAGA	0	0	16.2299	7.19547	9.17714	2.55169	6.18e-05	0.00114676
TATCTACAATGTAACG	87.6327	109.716	1.73329	1.25139	-6.03771	5.64607	6.19e-05	0.00114676
TCGGAGGCGGAGTGCA	9.55993	11.5574	0	0	-9.03738	2.39866	6.2e-05	0.00114676
CTTGCTTCAGAAGCGG	10.7992	10.2908	0	0	-9.026	2.39637	6.2e-05	0.00114676
TCTACTTGTACAGAGG	11.1532	9.97418	0	0	-9.026	2.39881	6.2e-05	0.00114676
TGTAGGGAGAGGAAAT	0	0	12.6057	8.44685	9.02434	2.39791	6.2e-05	0.00114676
AACAACAATATCGACT	0	0	9.61187	11.4189	9.02434	2.39648	6.2e-05	0.00114676
ATCAAATAGTGGAAGT	0	0	10.0846	10.9496	9.02434	2.39671	6.2e-05	0.00114676
TGTATTTTATGGTTTC	6.19625	18.5235	0	0	-9.29617	2.62738	6.22e-05	0.00114676
TTGCTGAATTTATTTA	6.19625	18.5235	0	0	-9.29617	2.62738	6.22e-05	0.00114676
ACCACGGTGATAGTCA	8.49771	13.7739	0	0	-9.12535	2.47602	6.22e-05	0.00114676
CACTCGTACCAGACGG	8.67475	13.6156	0	0	-9.12535	2.47719	6.22e-05	0.00114676
GCATAAAAAGTAACAG	8.67475	13.4572	0	0	-9.11464	2.46688	6.22e-05	0.00114676
CCTGAAATATATATTT	34.876	3.00809	0	0	-9.80245	3.24118	6.26e-05	0.00115343
CCTTTTATGTTCTTTT	0	0	32.1446	3.28489	9.77091	3.14782	6.27e-05	0.00115478
TGCACTCAGAACAGAA	32.2205	3.32473	0	0	-9.713	3.14909	6.27e-05	0.00115478
TGGAGCAGCAGAAGCG	0	0	17.0177	6.25693	9.16744	2.54237	6.3e-05	0.00115837
TGTCATAAATGCGGAT	16.1102	7.28274	0	0	-9.14652	2.54506	6.3e-05	0.00115837
TCCAATGGCTAATATA	0	0	5.98772	18.6144	9.25246	2.62245	6.33e-05	0.00116148
TCGAAGATGTGTGAGA	0	0	18.4359	6.25693	9.25246	2.62757	6.33e-05	0.00116148
TGTATTTTATTCTTTC	18.9428	5.69953	0	0	-9.20826	2.61986	6.33e-05	0.00116148
TTTCTTCCACCGACTT	87.6327	78.6852	1.41814	1.09496	-6.02196	5.39914	6.34e-05	0.00116377
TCTACAACGTCATGTG	5.66514	0.791602	340.827	263.573	6.60065	7.25476	6.4e-05	0.00117294
CTTGCTTCAGAAGGGG	6.19625	16.9403	0	0	-9.19815	2.53177	6.42e-05	0.00117555
CCTTTGGATTTGTTTA	0	0	6.61801	16.5809	9.16744	2.53784	6.42e-05	0.00117555
TGTATTTTATTGTTTT	31.1583	33.8806	0	0.46927	-6.99478	4.03301	6.42e-05	0.00117555
CCTTTGGATTTGTTAT	0	0	6.93315	15.0166	9.08741	2.45812	6.48e-05	0.00118001
CGTTTAACAACTGATT	0	0	7.09072	14.8602	9.08741	2.4582	6.48e-05	0.00118001
GTCGAATATAAAGATA	0	0	7.87858	14.0781	9.08741	2.45856	6.48e-05	0.00118001
CGTTTGGATTTGTTTT	0	0	7.87858	13.9217	9.07709	2.44826	6.48e-05	0.00118001
TGAACCCAGAACAGAA	14.871	6.9661	0	0	-9.04867	2.44555	6.48e-05	0.00118001
AGGAGAGAAACACTGG	9.20586	11.5574	0	0	-9.01452	2.3743	6.48e-05	0.00118001
ATGGACATTCCCGGAG	9.73696	11.0824	0	0	-9.01452	2.37803	6.48e-05	0.00118001
GGGTTACTTTATCGAG	10.9762	9.81586	0	0	-9.00296	2.3757	6.48e-05	0.00118001
GCATTCGACAGATACA	11.8614	8.86594	0	0	-8.9913	2.37087	6.48e-05	0.00118001
AAGTTCATGGCAGTGG	3.00961	34.1972	0	0	-9.91163	3.21794	6.52e-05	0.00118599
GATTCTTTTCCATTAA	1.41629	1.5832	187.195	58.033	6.32697	5.95569	6.53e-05	0.00118859
AAAAAGATTGAATGTA	3.36368	29.4476	0	0	-9.72713	3.03656	6.54e-05	0.00118859
AATAGCTCCGCCCTCA	20.005	28.0227	0	0.312846	-7.09664	3.59454	6.54e-05	0.0011891
TCTGAAATATACATTT	18.2347	6.17449	0	0	-9.19815	2.60624	6.55e-05	0.0011904
ATTTCAATTAAGAATT	0	0	14.339	7.35189	9.06669	2.44089	6.61e-05	0.00119965
TCAAATAAATATAATG	9.55993	11.0824	0	0	-9.00296	2.36573	6.62e-05	0.00119965
CACCTTGTCCAGCACC	0	0	11.6603	8.91612	8.99173	2.36497	6.62e-05	0.00119965
TGGGAAGCCTCCTGAA	0	0	9.61187	10.9496	8.99173	2.36396	6.62e-05	0.00119965
AAGATATCTCCGGACG	9.914	10.6075	0	0	-8.9913	2.3571	6.62e-05	0.00119965
TAAAATAAATAAATTT	0	0	20.6419	5.00554	9.30648	2.68219	6.64e-05	0.00120115
CTAAATTATATTTCTT	7.08143	15.832	0	0	-9.17772	2.51753	6.67e-05	0.00120422
GTACTCTTTGACATGC	6.72736	16.1487	0	0	-9.17772	2.51526	6.67e-05	0.00120422
CGAATTGTTTGGACTT	0	0	6.61801	16.268	9.14784	2.51828	6.67e-05	0.00120422
TATATAACAAAATGCA	16.2873	6.64946	0	0	-9.11464	2.51645	6.67e-05	0.00120422
AACGCACTGGCCACAG	14.5169	39.2634	0	0.312846	-7.28291	3.75723	6.67e-05	0.00120422
ATCAAATATGGGCAGG	0	0	5.04229	20.335	9.29762	2.66714	6.75e-05	0.00121568
TGTATGTGCTTTAATG	8.49771	13.1406	0	0	-9.08203	2.4343	6.75e-05	0.00121568
ATGAAAAGGGAGAAGG	0	0	13.5512	7.97758	9.05622	2.43009	6.75e-05	0.00121568
TAAAGTAAATAAATTT	0	0	13.0784	8.44685	9.05622	2.42987	6.75e-05	0.00121568
AAACAACTGAGCCTCC	158.093	398.017	0	2.81562	-7.63442	7.1265	6.76e-05	0.00121635
GTACTATTATATTTAC	0	1.26656	128.894	67.262	7.15221	5.62533	6.77e-05	0.00121645
AAATTTTGAATATTAA	9.73696	10.7658	0	0	-8.9913	2.35584	6.77e-05	0.00121645
AATGAATTGAACATCC	11.5073	8.86594	0	0	-8.96769	2.34602	6.77e-05	0.00121645
ATTTATGGATTGATTT	11.6844	8.70762	0	0	-8.96769	2.34729	6.77e-05	0.00121645
AAGCCTTGTTCAAACC	3.71775	26.5978	0	0	-9.61003	2.92239	6.79e-05	0.00121813
CCGAAAATTATGTTAC	0	0	18.1207	5.94408	9.21529	2.59045	6.79e-05	0.0012187
AAAGCCAGTTACAAGA	0	0	49.6351	1.87708	10.3098	3.68741	6.86e-05	0.00123038
ATACAATAAAACCTGC	0	0	4.72715	22.0557	9.3755	2.7448	6.89e-05	0.00123434
AAATGGATGTATTCGG	6.01921	17.7319	0	0	-9.23816	2.56969	6.92e-05	0.00123722
CCGAAGATGTATGAGA	0	0	18.2783	5.47481	9.19634	2.57165	6.92e-05	0.00123722
TGAACTCAGCACAGAA	18.2347	5.54121	0	0	-9.157	2.56811	6.92e-05	0.00123722
AAGTCCTGCCTCTCTA	10.4451	9.81586	0	0	-8.96769	2.3384	6.93e-05	0.00123722
AAGATATCTCCTTACG	11.5073	8.70762	0	0	-8.95574	2.33471	6.93e-05	0.00123722
TGCTGGAAGGCCTGAA	12.2155	8.07434	0	0	-8.95574	2.33981	6.93e-05	0.00123722
TGTTGTTGTGAAGAAT	29.742	33.4056	0	0.46927	-6.95353	3.99075	6.98e-05	0.00124552
TTGCAGTAAGGTATGC	0	0	4.56958	22.0557	9.36705	2.7363	7e-05	0.00124753
CTTTATAGAGGATAAA	0	0	22.06	4.53627	9.35855	2.73452	7e-05	0.00124753
ATCAAATATTAGAAGT	0	0	15.7572	6.56977	9.10784	2.48248	7.07e-05	0.00126024
CGACCAGATACAGTAA	11.5073	8.5493	0	0	-8.9437	2.32332	7.09e-05	0.00126139
GGCAAAACGTAAGGTG	11.3303	8.70762	0	0	-8.9437	2.32203	7.09e-05	0.00126139
TGTCTTACCTGGATAA	0	0	20.3267	4.6927	9.27069	2.64646	7.1e-05	0.00126261
TTGTTGGTGCAGCTGG	0	0	4.88472	21.5864	9.35855	2.72792	7.11e-05	0.00126381
ACCTCGTAAGACCGCC	5.31107	18.2068	0	0	-9.22826	2.55562	7.18e-05	0.0012751
ATCAAGAGGCTCAAGA	7.08143	13.9322	0	0	-9.04867	2.39239	7.19e-05	0.00127644
TTTCAGTTTAAATTTA	6.90439	14.0905	0	0	-9.04867	2.39117	7.19e-05	0.00127644
CCTTTGGATTTATTTT	0	0	5.83015	16.4244	9.10784	2.47798	7.21e-05	0.00127924
GAAAGTTGCAAATGCT	45.8522	111.774	0.630287	1.25139	-6.38959	5.31742	7.21e-05	0.00127924
TGATGACAGAAATGGA	9.20586	10.7658	0	0	-8.95574	2.31803	7.25e-05	0.00128486
CTCAATTGGAAAGTGG	12.7466	8.23266	0	0	-9.00296	2.38813	7.35e-05	0.00129973
GAGTCCTCCCTCTCTA	12.9236	8.07434	0	0	-9.00296	2.38936	7.35e-05	0.00129973
ATCAGAAATTTAATTA	14.1629	6.80778	0	0	-8.9913	2.38706	7.35e-05	0.00129973
ATGATTGCAATGAATG	23.3687	4.27465	0	0	-9.36102	2.78578	7.41e-05	0.00130831
TTATAAAAGCTAATTT	21.2443	24.698	0.315143	0	-7.02532	3.53081	7.42e-05	0.00130831
AGAGCTACCTTACAAA	8.14364	11.5574	0	0	-8.9437	2.29869	7.42e-05	0.00130831
TGATGATAGCCCTGGA	8.49771	11.2407	0	0	-8.9437	2.3013	7.42e-05	0.00130831
CAGCCGCATATAATAA	0	0	10.2422	9.54181	8.9357	2.30841	7.42e-05	0.00130831
ATTATTTATTTAGTTC	9.914	9.81586	0	0	-8.93155	2.30012	7.42e-05	0.00130831
CAAACTGGATGAAGTT	0	0	2.99386	30.0333	9.67833	3.04678	7.43e-05	0.00130923
AGTTAAGACGGGACAG	17.3495	5.85785	0	0	-9.12535	2.53324	7.45e-05	0.00131165
ATCAAATATTGGCCGT	0	0	2.04843	40.9829	10.0601	3.42818	7.48e-05	0.00131684
TATCTGCTCTGTATCA	6.72736	14.0905	0	0	-9.03738	2.37898	7.51e-05	0.00131934
AGTTAATGAACGCTTT	0	0	7.09072	13.6088	9.00268	2.37362	7.51e-05	0.00131934
TCACAGCAAAAGCTAA	13.1006	7.59938	0	0	-8.97954	2.36858	7.51e-05	0.00131934
TTTCAGTTTAACTTTA	320.258	735.24	5.51501	10.4804	-6.07021	8.06539	7.55e-05	0.00132601
CATTTTATGATCTTTT	0	0	21.5873	4.22343	9.31529	2.6913	7.58e-05	0.00132953
TTCATAAGGAAGCTGT	21.2443	4.59129	0	0	-9.26746	2.68805	7.58e-05	0.00132953
AATGAATTGAATATGC	7.78957	11.874	0	0	-8.9437	2.29607	7.59e-05	0.00132956
CAAGACTGATGAAAAT	8.49771	11.0824	0	0	-8.93155	2.28964	7.59e-05	0.00132956
ATTGAGGGACAAGTAA	0	0	9.76944	9.85466	8.92423	2.29673	7.59e-05	0.00132956
AAATAAATAATCCTCG	11.6844	7.91602	0	0	-8.90693	2.28989	7.59e-05	0.00132956
TGCCATAAATGCTGAT	23.0146	4.27465	0	0	-9.34279	2.76715	7.64e-05	0.00133646
ATCAAATATTTTCAGT	0	0	1.57572	51.1504	10.3532	3.72111	7.66e-05	0.00133909
AAAATATTTATTACGA	6.72736	13.9322	0	0	-9.026	2.36795	7.67e-05	0.00133951
CAAATTGGATGAAGGT	0	0	7.40587	13.1395	8.99173	2.36284	7.67e-05	0.00133951
TTTATCTTTGATGTAA	12.7466	7.91602	0	0	-8.97954	2.36608	7.67e-05	0.00133951
ATGGACATTCTCGGAG	2120.53	2680.84	43.3322	46.4577	-5.74929	10.256	7.69e-05	0.00134167
TCTGAAATATATATTC	17.1725	5.69953	0	0	-9.10385	2.51217	7.73e-05	0.00134858
CTGAGGATGGACATCA	0	0	8.19372	11.2625	8.91267	2.28438	7.77e-05	0.00135121
ATCAAATATTTGAAGT	0	0	10.8724	8.60328	8.91267	2.28576	7.77e-05	0.00135121
CATTTTCAGTTGTTTT	0	0	10.7149	8.7597	8.91267	2.28568	7.77e-05	0.00135121
TGGTCGTGTCATGGGT	0	0	9.92701	9.54181	8.91267	2.28528	7.77e-05	0.00135121
GACGCCGTCTGGTTGG	10.6221	8.86594	0	0	-8.90693	2.28198	7.77e-05	0.00135121
TTCATCATCATGTTAG	11.3303	8.07434	0	0	-8.89447	2.27547	7.77e-05	0.00135121
CTTCTCCCAAGATCAG	0	0	25.0539	3.59773	9.46531	2.84175	7.78e-05	0.00135121
AGCTTCCAGAATCAAT	8.67475	6.33281	898.631	216.333	6.22068	8.14211	7.81e-05	0.00135569
ATTTATGTATAAATTT	6.72736	14.8821	0	0	-9.09298	2.43294	7.82e-05	0.00135712
AGTTGAAATATGTTAT	20.7132	4.74961	0	0	-9.24799	2.66709	7.83e-05	0.00135791
ATGTAGTGGTAGAAAA	0	0	13.7087	6.7262	8.9807	2.35494	7.84e-05	0.0013581
TCGGAGGCGTAGTCCA	12.3925	8.07434	0	0	-8.96769	2.3524	7.84e-05	0.0013581
AGTATTGTATCAAATT	93.1208	116.682	1.73329	1.72066	-5.91715	5.73628	7.84e-05	0.0013581
ATCAAATATTGTCAGG	0	0	3.78172	24.7149	9.46531	2.83414	7.89e-05	0.00136512
TAAAGTAATTTTACGC	8.32068	10.9241	0	0	-8.90693	2.2647	7.96e-05	0.00137629
TAAAGCAAGTTATACA	9.914	9.3409	0	0	-8.89447	2.26482	7.96e-05	0.00137629
ATGACTTATCAAGTTC	7.96661	12.349	0	0	-8.9913	2.34323	8.02e-05	0.00138389
CTCCAGTAGAAAAAGA	7.78957	12.5073	0	0	-8.9913	2.34196	8.02e-05	0.00138389
AAAATTAACACCACAG	0	0	13.0784	7.19547	8.96958	2.34355	8.02e-05	0.00138389
AAAATTAAAAAGCGGG	50.4552	83.9098	0.630287	1.25139	-6.14592	5.08989	8.03e-05	0.00138516
AAGTCCTACCTCTCTA	78.6038	66.0196	1.26057	0.938539	-6.00706	5.19757	8.06e-05	0.00138934
AACTCCTCCCTCTCTA	20.8902	4.27465	0	0	-9.22826	2.64998	8.09e-05	0.00139436
TGCATTGTATTTGATA	22.4835	4.11633	0	0	-9.30561	2.73015	8.12e-05	0.00139811
CCGAAGATGTGTGAGG	0	0	15.2844	5.94408	9.03504	2.40978	8.15e-05	0.00139963
AGCTTACAGAATCAAT	0	0	33.8779	2.34635	9.80258	3.17976	8.15e-05	0.00139963
TCCCTAAATTTGAGAG	7.61253	11.5574	0	0	-8.90693	2.25935	8.15e-05	0.00139963
TGTATATTTATGTAAT	8.85178	10.2908	0	0	-8.89447	2.25678	8.15e-05	0.00139963
CATTTTATGTGCTTTT	0	0	8.50887	10.6368	8.88926	2.26119	8.15e-05	0.00139963
ACCTCTGTGTGGTGTC	10.2681	8.86594	0	0	-8.8819	2.25555	8.15e-05	0.00139963
CAAGTTCCTTTGACAC	4.957	17.4152	0	0	-9.157	2.48359	8.19e-05	0.00140303
GTCACAATGCTTCAAT	5.66514	16.782	0	0	-9.157	2.48822	8.19e-05	0.00140303
CAAAATACAAGGAAAA	7.08143	12.9823	0	0	-8.97954	2.3255	8.2e-05	0.00140303
CCTTTTCTTTTCTTTT	0	0	13.0784	7.03904	8.95838	2.33239	8.2e-05	0.00140303
TGAAAGGCGTTTATTC	13.4547	6.64946	0	0	-8.93155	2.32609	8.2e-05	0.00140303
AAGTCCTCCCTCTGTA	19.2969	25.0146	0	0.312846	-6.97753	3.47903	8.2e-05	0.00140303
AAAACAGGAAAAGGTT	32.9286	48.446	0	0.625693	-6.94358	4.35723	8.23e-05	0.00140809
CCTTCAACGGTAATTT	0.354071	0	43.9625	12.3574	7.22949	3.82526	8.26e-05	0.00141156
GCCAGCTAGACAGACT	19.1199	4.43297	0	0	-9.13597	2.55428	8.31e-05	0.00141936
TTCTTCTTGTGATGTC	0	0	3.15143	26.4355	9.51968	2.88824	8.31e-05	0.00141936
GGTTTCCTTTATCTAT	15.2251	5.85785	0	0	-8.9913	2.39452	8.32e-05	0.00141936
TCGGAGGCTGAGTCCA	15.2251	5.85785	0	0	-8.9913	2.39452	8.32e-05	0.00141936
AAACAAAGAGAAAGGC	76.3024	84.8597	1.57572	0.782116	-6.07673	5.35307	8.35e-05	0.00142145
ATGTTCAGAAACGCAC	7.96661	11.0824	0	0	-8.89447	2.25005	8.35e-05	0.00142145
GGGTTCATTTATCGAG	9.02882	9.97418	0	0	-8.8819	2.2461	8.35e-05	0.00142145
GATTTCCTTTATCGAG	11.1532	7.7577	0	0	-8.85642	2.23818	8.35e-05	0.00142145
CGCGATATTGTTCAAT	20.5361	4.27465	0	0	-9.20826	2.6295	8.36e-05	0.00142259
AAGTCCTCCCTCACTA	22.3065	3.95801	0	0	-9.28666	2.71178	8.37e-05	0.00142259
GTCGTAGATGATCTTT	28.5027	3.00809	0	0	-9.53974	2.97498	8.37e-05	0.00142259
TGATGACAGGCCTGGA	7.78957	12.1907	0	0	-8.96769	2.31921	8.38e-05	0.00142259
TGTTGCCAGCCACGAA	7.08143	12.8239	0	0	-8.96769	2.31404	8.38e-05	0.00142259
CGAGACCTTCGATGTT	12.5695	7.44106	0	0	-8.93155	2.31965	8.38e-05	0.00142259
AAAACATCATTACTTA	18.2347	5.06625	0	0	-9.12535	2.53891	8.46e-05	0.00143535
GTATCCAATAATAAAA	14.694	6.17449	0	0	-8.97954	2.37986	8.5e-05	0.00144026
CATTAAGGGAATTGAT	0	0	7.72101	11.106	8.86546	2.23704	8.55e-05	0.00144743
CCTTTTGAGTTGTTTT	0	0	9.61187	9.22897	8.86546	2.23804	8.55e-05	0.00144743
AAATTTTTTATATTAA	10.9762	7.91602	0	0	-8.85642	2.23682	8.55e-05	0.00144743
CCTTCGGATTTGTTTT	7.08143	0	16825.7	38.793	11.2865	12.0423	8.57e-05	0.00144743
ACCTCTGCGTGTTGTC	12.7466	7.12442	0	0	-8.91929	2.30943	8.57e-05	0.00144743
ATTAATCTCCAGTATT	12.0384	7.7577	0	0	-8.91929	2.30422	8.57e-05	0.00144743
ACAACAAATATATATA	13.1006	6.64946	0	0	-8.90693	2.30044	8.57e-05	0.00144743
AGCTGAAAAAGAACGG	13.1006	6.64946	0	0	-8.90693	2.30044	8.57e-05	0.00144743
CCAAGCTATCTACAGG	29.742	59.5285	0.472715	0.625693	-6.31904	4.49755	8.59e-05	0.00144925
CCTTAAAAATAAATCT	52.2255	1.42488	0	0	-10.295	3.74396	8.6e-05	0.00145013
GAGAAAGTGCTAGCAG	15.2251	5.54121	0	0	-8.96769	2.37256	8.68e-05	0.00146179
GTATGAGAAATCTGGC	35.2301	13.6156	0	0.312846	-7.07157	3.61789	8.68e-05	0.00146179
CTTAATGATTCTCGGC	0.885178	0	73.9011	32.6924	6.92506	4.74825	8.68e-05	0.00146241
TTGAAGTAAACCTTGG	32.5746	32.4557	0.472715	0.312846	-6.30053	4.03968	8.71e-05	0.00146623
TTCTTGACCTGGAGTC	7.78957	10.9241	0	0	-8.86921	2.22441	8.76e-05	0.00146993
CTCAGTTGGAAAGTGA	9.02882	9.65754	0	0	-8.85642	2.22176	8.76e-05	0.00146993
TGTATTGTATTGTTTC	7.96661	10.6075	0	0	-8.85642	2.21349	8.76e-05	0.00146993
AAAACTGGATGAAGGT	0	0	8.66644	10.0111	8.85341	2.22552	8.76e-05	0.00146993
CATTTTATTTTCTTTT	0	0	8.66644	10.0111	8.85341	2.22552	8.76e-05	0.00146993
CTTCCTTTTTCCATAC	0	0	8.82401	9.85466	8.85341	2.22561	8.76e-05	0.00146993
TGATGACAGCCGTGGA	7.08143	12.5073	0	0	-8.9437	2.29085	8.77e-05	0.00146993
TGTATTTTACTGTTTC	12.2155	7.44106	0	0	-8.90693	2.29389	8.77e-05	0.00146993
AGTTAAGACTGGAGAG	20.3591	3.95801	0	0	-9.17772	2.60039	8.8e-05	0.00147415
ATTTTAAATGACAAAA	20.005	4.11633	0	0	-9.1674	2.58874	8.95e-05	0.00149891
GTCGTAGATGACGTTT	12.0384	7.44106	0	0	-8.89447	2.28084	8.97e-05	0.00149994
TATTCATTTAATGGAT	11.8614	7.59938	0	0	-8.89447	2.27951	8.97e-05	0.00149994
ACTCAGTAGAGTTCTA	7.4355	11.0824	0	0	-8.85642	2.20934	8.98e-05	0.00149994
CTCAGAGCTTTAGATG	8.14364	10.2908	0	0	-8.8435	2.20249	8.98e-05	0.00149994
CATTTTATGGTCTTTT	0	0	10.0846	8.44685	8.84127	2.21417	8.98e-05	0.00149994
ATGCACATTTCCCTTT	2.12443	34.8305	0	0	-9.90543	3.20821	9e-05	0.00150094
AGTTCCTTCCCCATCT	24.608	18.2068	0	0.312846	-6.90559	3.4293	9e-05	0.00150094
AATTTGATTGTGGCGG	6.19625	14.2488	0	0	-9.01452	2.35306	9.06e-05	0.00150897
TGTATTTTCTTGTTTC	14.871	5.54121	0	0	-8.9437	2.34772	9.06e-05	0.00150897
AGAGCTAAGCACAGGT	12.3925	6.9661	0	0	-8.8819	2.27167	9.18e-05	0.00152967
TTCAGAGCTTTGGATG	9.38289	9.02426	0	0	-8.83048	2.1998	9.21e-05	0.00153045
CTTACGGATATCAATG	8.85178	9.49922	0	0	-8.83048	2.19561	9.21e-05	0.00153045
GCTAGAAGGGACAATG	8.49771	9.81586	0	0	-8.83048	2.19281	9.21e-05	0.00153045
TATATAGCAACTATGA	0	0	11.03	7.35189	8.82901	2.20247	9.21e-05	0.00153045
TAACTTAAATAAATTT	0	0	31.6719	2.50277	9.71874	3.09579	9.25e-05	0.00153657
CATCAAGGTTGAAGTC	10.2681	46.8628	0	0.312846	-7.38412	3.84416	9.35e-05	0.00155319
TAGCGTATCGGATTTG	0	0	12.4482	6.7262	8.88926	2.26321	9.4e-05	0.00155849
TGTGTCTGAGGTTGAG	11.6844	7.44106	0	0	-8.86921	2.25437	9.4e-05	0.00155849
CTCAGAGCTTTGAATG	12.7466	6.33281	0	0	-8.85642	2.25045	9.4e-05	0.00155849
CCGTTAATTGAAAGGT	0	0	16.2299	5.00554	9.03504	2.41019	9.41e-05	0.00155862
CTGTCCAATAATAAAA	19.828	3.79969	0	0	-9.13597	2.55878	9.43e-05	0.00155954
TGTTGACAACCACGAA	7.61253	10.6075	0	0	-8.83048	2.18579	9.44e-05	0.00155954
TCGAAGCAGGAATATG	9.02882	9.18258	0	0	-8.81733	2.18446	9.44e-05	0.00155954
AATGAATTGAACACGC	10.6221	7.59938	0	0	-8.80406	2.18455	9.44e-05	0.00155954
TCGGAAATATATATTT	10.6221	7.59938	0	0	-8.80406	2.18455	9.44e-05	0.00155954
TGCAAGCAGGAATATG	9.38289	8.70762	0	0	-8.80406	2.17465	9.44e-05	0.00155954
AATTTTGAACACAATT	35.9382	27.2311	0.315143	0.46927	-6.24768	3.99808	9.46e-05	0.00156127
CTACAATAAAACTTGC	0	0	4.88472	16.1116	9.02434	2.39409	9.6e-05	0.0015834
TATACTCAATTGATTA	15.9332	5.22457	0	0	-8.9913	2.3995	9.6e-05	0.0015834
AAGGAGGTGCAGGACA	0	0	26.7872	2.81562	9.51204	2.88878	9.62e-05	0.00158631
TGCTGGAAGGCTCGAA	17.8806	4.43297	0	0	-9.05988	2.47618	9.64e-05	0.00158705
CCTCTGCACTCGCTTC	0	0	1.57572	42.3907	10.0912	3.45914	9.64e-05	0.00158705
GAATCTGGCTTCAGTC	0.354071	0	93.1248	4.6927	8.02368	4.61754	9.64e-05	0.00158705
CCTTTGGCTTTGTTTT	0	0.633281	8.03615	171.127	7.98618	5.49042	9.66e-05	0.00158878
ATGGACATTCTAGGAG	35.2301	45.5963	0.472715	0.625693	-6.15943	4.3558	9.68e-05	0.00158878
CTATTTTAAGCTTAGA	7.4355	10.6075	0	0	-8.81733	2.17173	9.68e-05	0.00158878
CTTTTTTAGAATCGAT	0	0	10.2422	7.82116	8.80419	2.17731	9.68e-05	0.00158878
TTTTTTTCCATTTCTC	8.32068	9.65754	0	0	-8.80406	2.16612	9.68e-05	0.00158878
GTTCCGATGGATTCCA	10.091	7.91602	0	0	-8.79067	2.16762	9.68e-05	0.00158878
CAAGTTCATTGGACAC	4.60293	16.307	0	0	-9.05988	2.38608	9.8e-05	0.00160475
AGTTAATGAACTGTTT	0	0	16.0723	4.84912	9.01355	2.38872	9.8e-05	0.00160475
TACCAGAAAATGCTTT	0	0	16.2299	4.6927	9.01355	2.3888	9.8e-05	0.00160475
TTACTTGTGACACGTT	15.5791	5.38289	0	0	-8.97954	2.38613	9.8e-05	0.00160475
TAGCAAGTAACTGAAA	0	0	20.957	3.75416	9.25246	2.62852	9.83e-05	0.00160798
TACATTTGGTAATCTA	0	0	23.0055	3.12846	9.33275	2.70917	9.83e-05	0.00160798
TCTGAATGCAGTCTCA	2.12443	33.4056	0	0	-9.84841	3.15149	9.85e-05	0.00160893
CCTTTGGATATGTTTT	0	0	6.93315	11.8882	8.86546	2.23657	9.86e-05	0.00160893
GTTAACCATTCTGTGT	11.6844	7.12442	0	0	-8.8435	2.23016	9.86e-05	0.00160893
GCTAGAACGGACAATG	12.7466	6.01617	0	0	-8.83048	2.22616	9.86e-05	0.00160893
AAGTGCTCCCTCTCTA	23.3687	35.4638	0	0.46927	-6.86327	3.88956	9.93e-05	0.00161571
ATCAAATATTGGGAGG	0	0	8.98158	8.91612	8.79162	2.16407	9.93e-05	0.00161571
TATATTAAATAAATTT	0	0	9.13915	8.7597	8.79162	2.16416	9.93e-05	0.00161571
ATCCCTCAGTAAGTTC	9.02882	8.86594	0	0	-8.79067	2.15905	9.93e-05	0.00161571
TGTAAATTCACGGGCT	7.96661	9.81586	0	0	-8.79067	2.15043	9.93e-05	0.00161571
CAAACTGGATGAAGGA	0	0	10.5573	7.19547	8.77894	2.15231	9.93e-05	0.00161571
AATATTTGGCCAGCTT	10.2681	7.59938	0	0	-8.77716	2.15625	9.93e-05	0.00161571
TCTGAAACATATATTT	22.8376	3.16641	0	0	-9.26746	2.69729	9.98e-05	0.00162301
AATAAATTTAATTAAA	15.5791	28.0227	0	0.312846	-6.9667	3.45616	0.000100198	0.00162827
TAACAGAAAATGCTTG	0	0	5.83015	12.8267	8.85341	2.22396	0.000100942	0.00163787
CTGAAAGCGAATAATG	11.5073	7.12442	0	0	-8.83048	2.21652	0.000100942	0.00163787
GGGTTCAATAATAAAA	11.3303	7.28274	0	0	-8.83048	2.21513	0.000100942	0.00163787
GTCTCCAATAATAAAA	22.3065	3.48305	0	0	-9.25776	2.68538	0.000101382	0.00164418
TGACAACTGCAAGCCT	7.25846	10.4491	0	0	-8.79067	2.14465	0.000101908	0.00164606
GTGTCCGATAATAAAA	8.67475	9.02426	0	0	-8.77716	2.14327	0.000101908	0.00164606
GGTTTTCTTTATAGAG	9.02882	8.70762	0	0	-8.77716	2.14617	0.000101908	0.00164606
TTCTGGGATCGATTTA	8.49771	9.18258	0	0	-8.77716	2.14183	0.000101908	0.00164606
TGATGACAGTCCTGGA	8.14364	9.49922	0	0	-8.77716	2.13893	0.000101908	0.00164606
TCCATTTGGCAATCTA	0	0	10.5573	7.03904	8.76615	2.13956	0.000101908	0.00164606
GTCGTAGATGATGATT	9.914	7.7577	0	0	-8.76351	2.14044	0.000101908	0.00164606
TGTTGTTGTGAAGATT	9.55993	8.07434	0	0	-8.76351	2.13754	0.000101908	0.00164606
AACACACAGGACCTTA	1.41629	1.10824	77.5252	72.8932	5.8838	5.25715	0.00010198	0.0016464
TCATAGATGAGGAGCC	0	0	4.25443	17.5194	9.07709	2.44646	0.000102136	0.00164808
AAAAGATAAGTTTTGA	0	0	5.98772	13.4524	8.91267	2.28316	0.000103365	0.00166606
CGATGACAGCCCTGGA	13.9858	5.54121	0	0	-8.8819	2.28369	0.000103365	0.00166606
ACCTCGCAAGACCTCC	5.84218	12.6656	0	0	-8.86921	2.20926	0.000103405	0.00166606
AGAATGTGGTAGAATA	2.83257	0.633281	287.883	47.8655	6.62908	6.40616	0.000103757	0.00167089
TTCCTCTGGTGATGTC	0	0	1.73329	37.8544	9.93994	3.3079	0.00010411	0.0016749
CCAAAGCTTTGTTCCT	29.3879	25.0146	0.472715	0	-6.72749	3.77722	0.00010411	0.0016749
CCAAATTTCTCTATTC	7.4355	10.1325	0	0	-8.77716	2.13311	0.000104583	0.00167914
TGTACTCAAGTGAGTA	7.61253	9.97418	0	0	-8.77716	2.13456	0.000104583	0.00167914
[truncated: 30,113 more rows]
