# Supplementary material for: Complex gene expression in the dragline silk producing glands of the Western black widow (Latrodectus hesperus)
Source: BMC Genomics. 2013 Dec 2;14:846. doi: 10.1186/1471-2164-14-846 (PMC3879032; doi:10.1186/1471-2164-14-846)
Supplement: Additional file 3: Table S2 — Summary information for genes in our reference database that matched an observed tag. geneID gives the GenBank accession number or the CAP3 contig number. (Accession numbers for ESTs generated in this study will be made available upon acceptance of manuscript). Tag sequence is the 16 bases that were sequenced. GATC was added to the 5′ end of these sequences for matching tags to genes. Gene descriptor gives the top BLASTX hit for contigs and newly generated ESTs or the gene descriptor from GenBank. Tag index describes placement of tag along gene, with 0 representing the 3′-most tag and smaller numbers moving progressively toward the 5′ end. Position is the base number of the sequence at which the G of GATC begins. Gene length is the number of bases in the sequence and FDR is the False Discovery Rate from the exact test for differential expression between major ampullate glands and cephalothoraxes (see Additional file 2: Table S1). [file 1471-2164-14-846-S3.xlsx]

## Sheet: SupplementalTable1Good.txt
Supplementary Table S2. Summary information for genes in our reference database that matched an observed tag. geneID gives the GenBank accession number or the CAP3 contig number. (Accession numbers for ESTs generated in this study will be made available upon acceptance of manuscript). Tag sequence is the 16 bases that were sequenced. GATC was added to the 5’ end of these sequences for matching ta…
geneID	tag sequence	gene descriptor	strand	tagIndex	position	gene length	FDR
Contig1	CTCAATTGGAAAGTGA	PREDICTED: muscle-specific protein 20-like isoform 2 [Metaseiulus occidentalis]	sense	0	131	935	1.24e-08
Contig1	GTTGGCTGGGAAACGT	PREDICTED: muscle-specific protein 20-like isoform 2 [Metaseiulus occidentalis]	antisense	0	131	935	0.000447876
Contig10	AAGCGAAGAAGAGGAG	troponin T [Lycosa singoriensis]	sense	-1	330	1048	0.000547297
Contig10	GTCACCTCAGTGAGGT	troponin T [Lycosa singoriensis]	sense	-2	109	1048	0.00938704
Contig10	TTTGGGCGAAAATCGT	troponin T [Lycosa singoriensis]	sense	0	983	1048	0.0492066
Contig10	ATTTACTTATCTGTTT	troponin T [Lycosa singoriensis]	antisense	-1	330	1048	0.00952608
Contig10	AACATCGAAGGTCTCG	troponin T [Lycosa singoriensis]	antisense	0	954	1048	0.00132234
Contig11	CCTTGATATTCCCAAT	ankyrin repeat domain protein [Ixodes scapularis] ankyrin repeat domain protein [Ixodes scapularis]	antisense	0	551	1105	0.991023
Contig13	AAGCAGTTCTAGATAA	arginine kinase [Latrodectus hesperus]	sense	-3	423	1311	0.160666
Contig13	ACATGCGAATCATATC	arginine kinase [Latrodectus hesperus]	sense	0	1092	1311	0.19939
Contig13	ATTTCCTCTTTAAGGA	arginine kinase [Latrodectus hesperus]	sense	-1	966	1311	0.240163
Contig13	TTTTTAATCCCATCAT	arginine kinase [Latrodectus hesperus]	sense	-2	654	1311	0.100772
Contig13	GGCATCGAAGATGGTT	arginine kinase [Latrodectus hesperus]	antisense	-1	423	1311	0.561362
Contig13	ACAAAAACTCATTGAT	arginine kinase [Latrodectus hesperus]	antisense	0	966	1311	0.505862
Contig17	ATCATGTGTATTTGGA	putative fructose 1,6-bisphosphate aldolase [Latrodectus hesperus]	sense	0	857	1117	0.260258
Contig17	TGACAAAGGCATTGTT	putative fructose 1,6-bisphosphate aldolase [Latrodectus hesperus]	antisense	0	545	1117	0.774158
Contig18	TGATGAAAATATTCTA	astacin-like metalloprotease [Latrodectus hesperus]	sense	0	568	828	0.974885
Contig19	TATTCTTGGAAAACGT	PREDICTED: histone H4-like [Glycine max]	antisense	0	379	490	0.839241
Contig2	AGAAGAGCGTCTCAAG	tropomyosin [Neoscona nautica]	sense	-2	528	1044	0.0078137
Contig2	AGCTGAAGGAGGCTAG	tropomyosin [Neoscona nautica]	sense	-1	662	1044	0.043539
Contig2	TGGAACGTGCTGAAGA	tropomyosin [Neoscona nautica]	sense	0	749	1044	5.57e-06
Contig2	GGCCATGGTTGAAGCT	tropomyosin [Neoscona nautica]	antisense	-1	749	1044	0.00869089
Contig2	TATGGATGCTCTTGAA	tropomyosin [Neoscona nautica]	antisense	-2	662	1044	0.00806811
Contig2	GTGCCCTTCAGAAGAA	tropomyosin [Neoscona nautica]	antisense	-4	373	1044	0.00433151
Contig2	GCTGAATTTGCTGAAA	tropomyosin [Neoscona nautica]	antisense	0	959	1044	0.00048113
Contig2	GAAGAAGATTTGGAAA	tropomyosin [Neoscona nautica]	antisense	-3	528	1044	0.0154057
Contig20	AGAAGAGCGTCTCAAG	tropomyosin [Neoscona nautica]	sense	-3	443	1056	0.0078137
Contig20	AGCTGAAGGAGGCTAG	tropomyosin [Neoscona nautica]	sense	-2	577	1056	0.043539
Contig20	TGGAACGTGCTGAAGA	tropomyosin [Neoscona nautica]	sense	-1	664	1056	5.57e-06
Contig20	TGTTCAGAAATTACAG	tropomyosin [Neoscona nautica]	sense	0	872	1056	7.06e-08
Contig20	GGCCATGGTTGAAGCT	tropomyosin [Neoscona nautica]	antisense	-1	664	1056	0.00869089
Contig20	TATGGATGCTCTTGAA	tropomyosin [Neoscona nautica]	antisense	-2	577	1056	0.00806811
Contig20	GCTGAATTTGCTGAAA	tropomyosin [Neoscona nautica]	antisense	0	872	1056	0.00048113
Contig20	GAAGAAGATTTGGAAA	tropomyosin [Neoscona nautica]	antisense	-3	443	1056	0.0154057
Contig21	AATGAATTGAACATGC	troponin 1 [Latrodectus hesperus]	sense	0	496	939	3.92e-08
Contig21	GACAGAAGGAGTTTGT	troponin 1 [Latrodectus hesperus]	antisense	-1	496	939	0.0216935
Contig21	CATTATATTTATTTGA	troponin 1 [Latrodectus hesperus]	antisense	0	896	939	0.00125444
Contig22	TAATTATATTTACAAA	hypothetical protein [Latrodectus hesperus]	sense	0	284	1247	0.769695
Contig22	CTCCCGAATACATTAT	hypothetical protein [Latrodectus hesperus]	antisense	0	284	1247	0.966336
Contig23	TGACATAACAAAAACA	putative protein phosphatase 2A regulatory subunit A [Latrodectus hesperus]	antisense	0	1055	1112	0.632792
Contig25	TACGATGCACATTTTT	hypothetical protein [Latrodectus hesperus]	sense	0	205	1076	0.00806811
Contig26	CTTTAAATATGCATGG	hypothetical protein [Amblyomma maculatum]	sense	-2	276	1583	0.134638
Contig26	GAAGAAGTGGAAAAAA	hypothetical protein [Amblyomma maculatum]	sense	-1	1259	1583	0.0415175
Contig26	TATCTGGTGGAAAAGT	hypothetical protein [Amblyomma maculatum]	sense	0	1454	1583	0.385606
Contig26	AATTAAAGAAAAATGT	hypothetical protein [Amblyomma maculatum]	antisense	-1	1259	1583	0.332697
Contig26	CAAGAGATGGGAAAAG	hypothetical protein [Amblyomma maculatum]	antisense	-2	276	1583	0.0256538
Contig26	GTCTGTGAAGCCAAAA	hypothetical protein [Amblyomma maculatum]	antisense	0	1454	1583	0.221629
Contig27	CTACTTCATATTGAGG	ATP synthase F0 subunit 6 [Argiope bruennichi]	sense	0	243	917	0.999995
Contig27	TTGATAAATTTGTTTT	ATP synthase F0 subunit 6 [Argiope bruennichi]	sense	-1	215	917	0.980163
Contig27	TTAGGAGAGATAGAAT	ATP synthase F0 subunit 6 [Argiope bruennichi]	antisense	0	215	917	0.934651
Contig29	CAGAAGATGCTGAAAA	putative ribosomal protein SA [Latrodectus hesperus]	sense	-2	693	989	0.408268
Contig29	CTCCCCCAGTCCCATA	putative ribosomal protein SA [Latrodectus hesperus]	sense	-1	831	989	0.698721
Contig29	CTGCGGATGAATGGGC	putative ribosomal protein SA [Latrodectus hesperus]	sense	0	855	989	1
Contig29	ATCTGATTGGTCTGCT	putative ribosomal protein SA [Latrodectus hesperus]	antisense	0	831	989	0.209288
Contig29	ACTCTTGGTTGTAACT	putative ribosomal protein SA [Latrodectus hesperus]	antisense	-1	451	989	0.20947
Contig3	CTATGTTGGAAATCTG	TIA-1-like protein [Latrodectushesperus]	antisense	0	393	890	1
Contig30	CGGATGGTGCTGGTGC	hypothetical protein [Latrodectus hesperus]	sense	0	209	643	0.0264453
Contig31	CCAAACATGTGTGAAA	hypothetical protein [Latrodectus hesperus]	sense	0	350	588	3.87e-07
Contig31	CTAGAGTTCCAACATC	hypothetical protein [Latrodectus hesperus]	sense	-1	292	588	8.35e-06
Contig31	CTGCGTTGTGACCAGC	hypothetical protein [Latrodectus hesperus]	antisense	0	350	588	0.000706399
Contig31	ACCAGGTCCAAAAGGA	hypothetical protein [Latrodectus hesperus]	antisense	-1	292	588	0.000162791
Contig35	GATAACGAAATTTGCT	hypothetical protein [Latrodectus hesperus]	sense	0	339	813	0.0199196
Contig36	AAAAGGATTTGGGTTT	putative apoptosis-promoting RNA-binding protein TIA-1/TIAR [Latrodectus hesperus]	sense	0	1004	1057	0.281952
Contig36	GTCTTTGTACGTCGGA	putative apoptosis-promoting RNA-binding protein TIA-1/TIAR [Latrodectus hesperus]	antisense	0	55	1057	0.603687
Contig37	CTTTTGAAAAATTCCC	elongation factor-1 gamma [Latrodectus hesperus]	sense	0	823	1266	0.173692
Contig37	AGAGCCAAAGTCAAAA	elongation factor-1 gamma [Latrodectus hesperus]	antisense	0	823	1266	0.266059
Contig38	TCCAGCAATCAAGAAT	putative zonadhesin [Latrodectus hesperus]	sense	0	1869	2162	0.0137483
Contig38	TTTTAGCTCAGCTGAG	putative zonadhesin [Latrodectus hesperus]	sense	-1	1327	2162	0.307289
Contig4	CTGAGCGTAAACCTAA	putative 60S ribosomal protein L5 [Latrodectus hesperus]	sense	0	861	981	0.296892
Contig4	TGCTGCTATCCGTGCT	putative 60S ribosomal protein L5 [Latrodectus hesperus]	antisense	0	861	981	0.330058
Contig40	ATACTTTTAATCATAT	cytochrome c oxidase subunit I [Argiope bruennichi]	sense	0	1486	1525	0.520543
Contig40	CTGCTGGAGGAGGTGA	cytochrome c oxidase subunit I [Argiope bruennichi]	sense	-2	643	1525	0.952582
Contig40	GTAATTTTAATACTTC	cytochrome c oxidase subunit I [Argiope bruennichi]	sense	-3	616	1525	0.228132
Contig40	TTCATTGGAATGAATA	cytochrome c oxidase subunit I [Argiope bruennichi]	sense	-1	1448	1525	0.898459
Contig40	TAATACTTCTTTTTTT	cytochrome c oxidase subunit I [Argiope bruennichi]	antisense	-1	643	1525	0.984879
Contig40	TACTATGCTTTTAACT	cytochrome c oxidase subunit I [Argiope bruennichi]	antisense	-2	616	1525	1
Contig40	AGAGTTTATCATTCTA	cytochrome c oxidase subunit I [Argiope bruennichi]	antisense	0	1448	1525	0.859989
Contig41	ATTTCCGAAACATTTC	putative fasciclin [Latrodectus hesperus]	sense	-3	61	879	0.00356382
Contig41	CCAAAGAGCTTCAAGA	putative fasciclin [Latrodectus hesperus]	sense	-2	376	879	8.5e-05
Contig41	TAACAGAAAATGCTTT	putative fasciclin [Latrodectus hesperus]	sense	0	785	879	2.66e-06
Contig41	TGGTGTCGGAAGTGTT	putative fasciclin [Latrodectus hesperus]	sense	-1	674	879	2.76e-05
Contig41	CCCCACTTCTCTTGTT	putative fasciclin [Latrodectus hesperus]	antisense	-3	61	879	0.010167
Contig41	TTCTTCACAGGATTGT	putative fasciclin [Latrodectus hesperus]	antisense	0	785	879	0.000220223
Contig41	AGCAGCAGCAGCTCTA	putative fasciclin [Latrodectus hesperus]	antisense	-1	674	879	0.00207657
Contig41	CCCACGAGGGAAAAAA	putative fasciclin [Latrodectus hesperus]	antisense	-2	176	879	0.0247251
Contig42	TGCATGCATTGGTGGT	putative acetyl-CoA acetyltransferase [Latrodectus hesperus]	sense	0	131	771	0.691714
Contig43	CGGATGGTGCTGGTGC	hypothetical protein [Latrodectus hesperus]	sense	-1	171	475	0.0264453
Contig43	TTTCACCTAAATTATC	hypothetical protein [Latrodectus hesperus]	sense	0	374	475	0.000978446
Contig5	CATTTTCTGTTCTTTT	hypothetical protein [Latrodectus hesperus]	sense	0	363	441	1.57e-06
Contig5	TATATAGCAACTATGC	hypothetical protein [Latrodectus hesperus]	sense	-1	248	441	9.17e-07
Contig5	ATGCTTTGTAACATTT	hypothetical protein [Latrodectus hesperus]	antisense	0	363	441	6.28e-06
Contig5	CTCTTTGGACTGATTC	hypothetical protein [Latrodectus hesperus]	antisense	-1	248	441	4.44e-06
Contig55	GAGTCATTATTAGAAT	egg case fibroin [Latrodectus hesperus]	sense	0	3045	3273	0.00011797
Contig6	GTTATTAGGGGTTTTT	cytochrome b [Habronattus oregonensis] cytochrome b [Habronattus oregonensis]	sense	0	223	1030	0.768945
Contig6	TATATATGAAATATGG	cytochrome b [Habronattus oregonensis] cytochrome b [Habronattus oregonensis]	antisense	0	223	1030	0.533388
Contig7	CCAAATATTCTCATTT	PREDICTED: KH domain-containing, RNA-binding, signal transduction-associated protein 3-like [Metaseiulus occidentalis]	sense	0	440	973	0.705764
Contig7	AAATGACTCATCAGAG	PREDICTED: KH domain-containing, RNA-binding, signal transduction-associated protein 3-like [Metaseiulus occidentalis]	antisense	0	203	973	0.908736
Contig8	ATGTTTGAGACCTTCA	Actin-2 [Ascaris suum]	sense	-1	470	1119	0.00791415
Contig8	CGGTATGTGCAAGGCC	Actin-2 [Ascaris suum]	sense	-3	145	1119	0.318815
Contig8	GTATGCAGAAGGAAAT	Actin-2 [Ascaris suum]	sense	0	1038	1119	0.76401
Contig8	TGGCACCACACCTTCT	Actin-2 [Ascaris suum]	sense	-2	359	1119	0.00111188
Contig8	CATTGATATCCGTAAG	Actin-2 [Ascaris suum]	antisense	0	981	1119	0.00160594
Contig9	AGCTCTTTATCGTTCC	putative muscle LIM protein isoform A isoform [Latrodectus hesperus]	sense	-1	520	808	7.69e-06
Contig9	TGTACTCAATTGATTA	putative muscle LIM protein isoform A isoform [Latrodectus hesperus]	sense	0	641	808	1.05e-07
Contig9	TAGAACTCGACTGAGT	putative muscle LIM protein isoform A isoform [Latrodectus hesperus]	antisense	0	520	808	1.53e-07
Lnc105_M13R_CH-169_B04_030	TGAACTCAGAACAGAA	similar to secreted salivary gland peptide, putative [Ixodes scapularis] putative salivary protein, partial [Ixodes scapularis] secreted salivary gland peptide, putative [Ixodes scapularis]	sense	0	362	826	0.000213287
Lnc105_M13R_CH-169_B04_030	GATTTCTGCAAAGAAG	similar to secreted salivary gland peptide, putative [Ixodes scapularis] putative salivary protein, partial [Ixodes scapularis] secreted salivary gland peptide, putative [Ixodes scapularis]	antisense	0	362	826	0.00014823
Lnc111_M13R_CH-169_G04_020	TGAACGTAAAAAATAT	similar to ***** No hits found ******	sense	0	67	911	0.815816
Lnc115_M13R_CH-169_A05_047	AAAATGACGTCAATCA	similar to hypothetical protein IscW_ISCW022785 [Ixodes scapularis] hypothetical protein IscW_ISCW022785 [Ixodes scapularis]	sense	0	383	793	0.01478
Lnc123_M13R_CH-170_D04_026	AGAAGAAACAGCAAGG	similar to fed tick salivary protein 1 [Ixodes scapularis]	sense	-1	220	534	0.0244845
Lnc123_M13R_CH-170_D04_026	CTAAAACACACAGGCA	similar to fed tick salivary protein 1 [Ixodes scapularis]	sense	0	310	534	0.471074
Lnc123_M13R_CH-170_D04_026	TGCAAAACGCATTCAA	similar to fed tick salivary protein 1 [Ixodes scapularis]	antisense	0	220	534	0.259279
Lnc134_M13R_CH-170_D08_058	TGGAATTGGTGCTGCA	similar to 60S acidic ribosomal protein P1 [Lycosa singoriensis]	sense	0	347	484	0.447498
Lnc134_M13R_CH-170_D08_058	CTGATAACCAATGTAG	similar to 60S acidic ribosomal protein P1 [Lycosa singoriensis]	antisense	0	347	484	0.422803
Lnc146_M13R_CH-170_G02_004	AGAGCTAAGCACAGGT	similar to paramyosin, putative [Ixodes scapularis] paramyosin, putative [Ixodes scapularis]	sense	-1	545	981	0.00157203
Lnc146_M13R_CH-170_G02_004	GAAATGGAGGAGGAGA	similar to paramyosin, putative [Ixodes scapularis] paramyosin, putative [Ixodes scapularis]	sense	-2	257	981	0.0312995
Lnc146_M13R_CH-170_G02_004	GCTAGAATGGACAATG	similar to paramyosin, putative [Ixodes scapularis] paramyosin, putative [Ixodes scapularis]	sense	0	663	981	3.9e-08
Lnc148_M13R_CH-170_G04_020	AAGGCTACGGTTATGA	similar to troponin 1 [Latrodectus hesperus]	sense	0	907	989	0.000627128
Lnc148_M13R_CH-170_G04_020	AATGAATTGAACATGC	similar to troponin 1 [Latrodectus hesperus]	sense	-1	508	989	3.92e-08
Lnc148_M13R_CH-170_G04_020	CATTATATTTATTTGA	similar to troponin 1 [Latrodectus hesperus]	antisense	0	907	989	0.00125444
Lnc148_M13R_CH-170_G04_020	GGCACAAAGAATACAA	similar to troponin 1 [Latrodectus hesperus]	antisense	-1	508	989	0.0146276
Lnc14_M13R_CH-170_A09_079	TTGATAATTCGACAAA	similar to hypothetical protein CLF_100574 [Clonorchis sinensis]	sense	NA	504	971	0.987635
Lnc14_M13R_CH-170_A09_079	TTGATAATTCGACAAA	similar to hypothetical protein CLF_100574 [Clonorchis sinensis]	sense	NA	210	971	0.987635
Lnc14_M13R_CH-170_A09_079	TTGATAATTCGACAAA	similar to hypothetical protein CLF_100574 [Clonorchis sinensis]	sense	NA	357	971	0.987635
Lnc14_M13R_CH-170_A09_079	TTGATAATTCGACAAA	similar to hypothetical protein CLF_100574 [Clonorchis sinensis]	sense	NA	62	971	0.987635
Lnc14_M13R_CH-170_A09_079	TTGATAATTCGACAAA	similar to hypothetical protein CLF_100574 [Clonorchis sinensis]	sense	0	797	971	0.987635
Lnc153_M13R_CH-170_G08_052	AAGCGAAGAAGAGGAG	similar to troponin T [Lycosa singoriensis]	sense	0	274	962	0.000547297
Lnc153_M13R_CH-170_G08_052	ATTTACTTATCTGTTT	similar to troponin T [Lycosa singoriensis]	antisense	0	274	962	0.00952608
Lnc155_M13R_CH-170_G10_068	TTTCTGATGACTACAA	similar to PREDICTED: similar to Tetraspanin-7 (Tspan-7) (Transmembrane 4 superfamily member 2) (Cell surface glycoprotein A15) (PE31) (TALLA homolog) (CD231 antigen) [Tribolium castaneum]	sense	0	192	293	0.467819
Lnc168_M13R_CH-170_E02_008	ACTTTTAAGATGTGCT	similar to hypothetical protein [Latrodectus hesperus]	sense	0	597	912	0.0307286
Lnc168_M13R_CH-170_E02_008	GCTTTATTTTTTGTTA	similar to hypothetical protein [Latrodectus hesperus]	antisense	0	550	912	0.00778519
Lnc173_M13R_CH-170_H10_066	AGTTAACCAAAGTATT	similar to PREDICTED: l-xylulose reductase [Apis mellifera]	sense	0	574	731	1
Lnc175_M13R_CH-170_H12_082	AGGCAGTAATGTCTTT	similar to Chain E, Tarantula Heavy Meromyosin Obtained By Flexible Docking To Tarantula Muscle Thick Filament Cryo-Em 3d-Map Chain F, Tarantula Heavy Meromyosin Obtained By Flexible Docking To Tarantula Muscle Thick Filament Cryo-Em 3d-Map myosin II regulatory light chain [Avicularia avicularia]	sense	0	230	490	8.34e-05
Lnc175_M13R_CH-170_H12_082	AAGAGGAGGGCACAGC	similar to Chain E, Tarantula Heavy Meromyosin Obtained By Flexible Docking To Tarantula Muscle Thick Filament Cryo-Em 3d-Map Chain F, Tarantula Heavy Meromyosin Obtained By Flexible Docking To Tarantula Muscle Thick Filament Cryo-Em 3d-Map myosin II regulatory light chain [Avicularia avicularia]	antisense	0	230	490	0.00296786
Lnc181_M13R_CH-171_F02_006	ATCTTCGTATCATCTC	similar to arginine kinase [Dermatophagoides farinae]	sense	0	785	910	0.0307286
Lnc181_M13R_CH-171_F02_006	CTGGGTGAACGAGGAG	similar to arginine kinase [Dermatophagoides farinae]	antisense	0	785	910	0.0203705
Lnc185_M13R_CH-171_A03_031	TAATTTTAAATTTTTG	similar to ***** No hits found ******	sense	0	117	275	1
Lnc187_M13R_CH-171_B03_029	ATGATTGCAAGGAATG	similar to putative CRISP3: cysteine-rich secretory protein [Latrodectus hesperus]	sense	0	481	869	1.4e-07
Lnc187_M13R_CH-171_B03_029	TCAACAGTGAGTGATA	similar to putative CRISP3: cysteine-rich secretory protein [Latrodectus hesperus]	sense	-1	195	869	0.000382297
Lnc199_M13R_CH-171_E04_024	CTGTATTATGGAATGA	similar to hypothetical protein [Thermobia domestica]	sense	0	440	678	0.967954
Lnc1_M13R_CH-170_A01_015	ACTCAGATGTAATAAC	similar to hypothetical protein TcasGA2_TC012484 [Tribolium castaneum]	sense	-2	418	938	0.143434
Lnc1_M13R_CH-170_A01_015	CAGAACCCGATATTGT	similar to hypothetical protein TcasGA2_TC012484 [Tribolium castaneum]	sense	0	877	938	0.0127404
Lnc1_M13R_CH-170_A01_015	CTCAGTATCATCCTAA	similar to hypothetical protein TcasGA2_TC012484 [Tribolium castaneum]	sense	-1	559	938	0.011881
Lnc1_M13R_CH-170_A01_015	TCCACCGATTTATCAT	similar to hypothetical protein TcasGA2_TC012484 [Tribolium castaneum]	sense	-3	325	938	0.0428184
Lnc1_M13R_CH-170_A01_015	AGTGGAAGTGCCATAT	similar to hypothetical protein TcasGA2_TC012484 [Tribolium castaneum]	antisense	-1	325	938	0.0247251
Lnc1_M13R_CH-170_A01_015	TTTTCCAAGACCTTCA	similar to hypothetical protein TcasGA2_TC012484 [Tribolium castaneum]	antisense	0	877	938	0.0425239
Lnc200_M13R_CH-171_F04_022	GACGCCGTCTGGTTGG	similar to myosin light chain [Lycosa singoriensis]	sense	-1	145	865	0.00141919
Lnc200_M13R_CH-171_F04_022	TGCTGGAAGGTTTGAA	similar to myosin light chain [Lycosa singoriensis]	sense	0	320	865	0.00104317
Lnc200_M13R_CH-171_F04_022	CATGGGCCAAATTGAA	similar to myosin light chain [Lycosa singoriensis]	antisense	0	320	865	0.0138703
Lnc206_M13R_NAR-13_B07_061	TGTTTTTTTTTTTATA	similar to NADH dehydrogenase subunit 2 [Nephila clavata] NADH dehydrogenase subunit 2 [Nephila clavata]	sense	0	221	746	1
Lnc206_M13R_NAR-13_B07_061	TTTGTTCAGGCAGTAG	similar to NADH dehydrogenase subunit 2 [Nephila clavata] NADH dehydrogenase subunit 2 [Nephila clavata]	antisense	0	221	746	1
Lnc29_M13R_CH-170_B04_030	AGTTCAGACTCCATTT	similar to hypothetical protein BRAFLDRAFT_113974 [Branchiostoma floridae] hypothetical protein BRAFLDRAFT_113974 [Branchiostoma floridae]	sense	0	397	582	0.928018
Lnc29_M13R_CH-170_B04_030	TCTATTTTTATAACAA	similar to hypothetical protein BRAFLDRAFT_113974 [Branchiostoma floridae] hypothetical protein BRAFLDRAFT_113974 [Branchiostoma floridae]	antisense	0	569	582	0.951093
Lnc41_M13R_CH-170_B06_046	CATGGCACGTCAAATA	similar to ***** No hits found ******	sense	0	381	418	0.995627
Lnc7_M13R_CH-170_A05_047	CTACACCAGATTCTGT	similar to ***** No hits found ******	sense	0	468	703	0.00261596
Lnc80_M13R_CH-170_C11_091	GGATTTTGCGCCATGG	similar to hypothetical protein [Amblyomma maculatum]	sense	0	108	710	0.986992
Lnc92_M13R_CH-170_C12_092	AGAGCCAAAGTCAAAA	similar to elongation factor-1 gamma [Latrodectus hesperus]	antisense	0	870	931	0.266059
Lnc95_M13R_CH-169_A03_031	TAAAGGGCGTCTACAA	similar to EF-hand protein-like protein [Haplopelma schmidti]	sense	0	455	935	1
Lnc96_M13R_CH-169_B03_029	CTCAGACCGGAGATGT	similar to RecName: Full=U24-ctenitoxin-Pn1a; Short=U24-CNTX-Pn1a; AltName: Full=Venom protein PN16C3	sense	0	470	544	0.0020541
Lnc98_M13R_CH-169_C03_027	AAAGTATATCAGAATG	similar to ribosomal protein S30 [Lycosa singoriensis]	sense	0	263	544	1
Lnc98_M13R_CH-169_C03_027	TATGCCATTAGAAGAT	similar to ribosomal protein S30 [Lycosa singoriensis]	antisense	0	263	544	0.712783
EU293234	ACAATTGGCAATGAGC	Latrodectus hesperus clone LA51 actin mRNA, partial cds	sense	0	705	940	0.866848
EU293234	TGGTATGTGCAAAGCT	Latrodectus hesperus clone LA51 actin mRNA, partial cds	sense	-1	2	940	0.436568
EU293234	TCCCTGATGGTCAGGT	Latrodectus hesperus clone LA51 actin mRNA, partial cds	antisense	-1	705	940	1
EU293234	GTATCCTGGTATTGCT	Latrodectus hesperus clone LA51 actin mRNA, partial cds	antisense	0	895	940	0.940752
GW787474	ATGAAGGTTCCATTCT	Lnc 290_t3 Latrodectus hesperus normalized cDNA library Latrodectus hesperus cDNA clone Lnc 290 5' similar to galectin-4, mRNA sequence	sense	0	542	917	0.876778
GW787476	TGTGTACAACATTTGT	Lnc 292_t3 Latrodectus hesperus normalized cDNA library Latrodectus hesperus cDNA clone Lnc 292 5' similar to sterol O-acyltransferase, mRNA sequence	sense	0	476	992	0.165836
GW787479	TGTCTTGGAGTATTCC	Lnc 287_t3 Latrodectus hesperus normalized cDNA library Latrodectus hesperus cDNA clone Lnc 287 5' similar to activating transcription factor 7 interacting protein, mRNA sequence	sense	0	326	977	1
GW787491	TAATTATATTTACAAA	Lnc302_t3 Latrodectus hesperus normalized cDNA library Latrodectus hesperus cDNA clone Lnc302 5', mRNA sequence	sense	0	91	962	0.769695
GW787491	CTCCCGAATACATTAT	Lnc302_t3 Latrodectus hesperus normalized cDNA library Latrodectus hesperus cDNA clone Lnc302 5', mRNA sequence	antisense	0	91	962	0.966336
GW787493	AAAAGCTCTTAGAACT	Lnc260_t3 Latrodectus hesperus normalized cDNA library Latrodectus hesperus cDNA clone Lnc260 5' similar to Eukaryotic Initiation Factor 4A, mRNA sequence	antisense	0	586	705	0.942246
GW787495	ATGCAAGCCGGAGTGA	Lnc294_t3 Latrodectus hesperus normalized cDNA library Latrodectus hesperus cDNA clone Lnc294 5' similar to Syntaxin-5, mRNA sequence	sense	0	752	894	0.923769
GW787496	CTATGTACCATACTTT	Lnc295_t3 Latrodectus hesperus normalized cDNA library Latrodectus hesperus cDNA clone Lnc295 5' similar to Spore germination protein 270-11, mRNA sequence	sense	0	188	875	0.0008235
GW787497	AAAAGCTGAAAAAGTA	Lnc296_t3 Latrodectus hesperus normalized cDNA library Latrodectus hesperus cDNA clone Lnc296 5' similar to LIM domain-containing protein, putative, mRNA sequence	sense	-1	484	930	0.121211
GW787497	AATGTTTTTGTTGTTG	Lnc296_t3 Latrodectus hesperus normalized cDNA library Latrodectus hesperus cDNA clone Lnc296 5' similar to LIM domain-containing protein, putative, mRNA sequence	sense	0	612	930	0.00216073
GW787501	AGAAGAGCGTCTCAAG	Lnc300_t3 Latrodectus hesperus normalized cDNA library Latrodectus hesperus cDNA clone Lnc300 5' similar to Tropomyosin, mRNA sequence	sense	-2	412	956	0.0078137
GW787501	AGCTGAAGGAGGCTAG	Lnc300_t3 Latrodectus hesperus normalized cDNA library Latrodectus hesperus cDNA clone Lnc300 5' similar to Tropomyosin, mRNA sequence	sense	-1	546	956	0.043539
GW787501	TGGAACGTGCTGAAGA	Lnc300_t3 Latrodectus hesperus normalized cDNA library Latrodectus hesperus cDNA clone Lnc300 5' similar to Tropomyosin, mRNA sequence	sense	0	633	956	5.57e-06
GW787501	GGCCATGGTTGAAGCT	Lnc300_t3 Latrodectus hesperus normalized cDNA library Latrodectus hesperus cDNA clone Lnc300 5' similar to Tropomyosin, mRNA sequence	antisense	0	633	956	0.00869089
GW787501	TATGGATGCTCTTGAA	Lnc300_t3 Latrodectus hesperus normalized cDNA library Latrodectus hesperus cDNA clone Lnc300 5' similar to Tropomyosin, mRNA sequence	antisense	-1	546	956	0.00806811
GW787501	GTGCCCTTCAGAAGAA	Lnc300_t3 Latrodectus hesperus normalized cDNA library Latrodectus hesperus cDNA clone Lnc300 5' similar to Tropomyosin, mRNA sequence	antisense	-3	257	956	0.00433151
GW787501	GAAGAAGATTTGGAAA	Lnc300_t3 Latrodectus hesperus normalized cDNA library Latrodectus hesperus cDNA clone Lnc300 5' similar to Tropomyosin, mRNA sequence	antisense	-2	412	956	0.0154057
GW787503	AAACCTGACCCTTGTT	Lnc254_t3 Latrodectus hesperus normalized cDNA library Latrodectus hesperus cDNA clone Lnc254 5' similar to dynamin related protein, mRNA sequence	antisense	0	757	1003	0.998337
GW787507	TTAAGGAAGGAAACAT	Lnc281_t3 Latrodectus hesperus normalized cDNA library Latrodectus hesperus cDNA clone Lnc281 5' similar to secreted salivary gland peptide, mRNA sequence	sense	0	616	937	0.0364221
GW787514	TGCATGCCATTGCAAC	Lnc261_t3 Latrodectus hesperus normalized cDNA library Latrodectus hesperus cDNA clone Lnc261 5' similar to Ferritin, mRNA sequence	sense	0	455	829	0.98904
GW787514	CATGAGTTATTATTTT	Lnc261_t3 Latrodectus hesperus normalized cDNA library Latrodectus hesperus cDNA clone Lnc261 5' similar to Ferritin, mRNA sequence	antisense	-1	233	829	0.948578
GW787514	CAATCAATCCCTGCTT	Lnc261_t3 Latrodectus hesperus normalized cDNA library Latrodectus hesperus cDNA clone Lnc261 5' similar to Ferritin, mRNA sequence	antisense	0	455	829	0.967761
GW787518	CAGAAGAAAAGGATAA	Lnc265_t3 Latrodectus hesperus normalized cDNA library Latrodectus hesperus cDNA clone Lnc265 5' similar to peroxiredoxin 6, mRNA sequence	sense	0	441	918	0.811631
GW787521	AACTCCAGGGACGAAG	Lnc268_t3 Latrodectus hesperus normalized cDNA library Latrodectus hesperus cDNA clone Lnc268 5', mRNA sequence	sense	0	610	907	0.909512
GW787521	TTTAGCTCTATTTGTC	Lnc268_t3 Latrodectus hesperus normalized cDNA library Latrodectus hesperus cDNA clone Lnc268 5', mRNA sequence	sense	-1	77	907	0.979386
GW787523	ATGGTGATTTACAGAC	Lnc252_pTV Latrodectus hesperus normalized cDNA library Latrodectus hesperus cDNA clone Lnc252 3', mRNA sequence	sense	0	141	214	4.94e-06
GW820091	ATTGACTATACCAACC	Lnc250_t3 Latrodectus hesperus normalized cDNA library Latrodectus hesperus cDNA clone Lnc250 5', mRNA sequence	sense	0	321	714	0.953965
GW820092	AAAAGTCGATGTCCAA	Lnc273_t3 Latrodectus hesperus normalized cDNA library Latrodectus hesperus cDNA clone Lnc273 5' similar to Neuronal acetylcholine receptor subunit alpha-2 precursor, mRNA sequence	sense	-1	496	906	0.0307286
GW820092	ATGGACATTCTCGGAG	Lnc273_t3 Latrodectus hesperus normalized cDNA library Latrodectus hesperus cDNA clone Lnc273 5' similar to Neuronal acetylcholine receptor subunit alpha-2 precursor, mRNA sequence	sense	0	558	906	0.00154864
GW820094	CCTTTCCCTTATTTTA	Lnc275_t3 Latrodectus hesperus normalized cDNA library Latrodectus hesperus cDNA clone Lnc275 5', mRNA sequence	sense	0	664	1013	0.899125
GW820095	ATATGATTTCTTTTGA	Lnc276_t3 Latrodectus hesperus normalized cDNA library Latrodectus hesperus cDNA clone Lnc276 5' similar to Calcineurin B, mRNA sequence	sense	0	531	591	0.99266
GW820099	CAATGTTAAGTTCCTT	Lnc280_t3 Latrodectus hesperus normalized cDNA library Latrodectus hesperus cDNA clone Lnc280 5' similar to mariner transposase, mRNA sequence	sense	0	514	909	0.381572
HQ005771	GAAAAGTTTGCAACGG	Latrodectus hesperus clone CV1 putative slowmo protein mRNA, partial cds	sense	0	118	629	1
HQ005772	ACGTGACCAACTTGAA	Latrodectus hesperus clone CV2 ferritin mRNA, partial cds	sense	0	445	513	0.0346449
HQ005774	CTGATTATTATGGAGT	Latrodectus hesperus clone CV4 gamma glutamyl transpeptidase mRNA, partial cds	sense	0	460	1015	0.0145341
HQ005779	AACAAAGATTGATATT	Latrodectus hesperus clone CV9 60S ribosomal protein L40A mRNA, partial cds	sense	-1	115	468	0.93835
HQ005779	GTCAATATTGTGGCAA	Latrodectus hesperus clone CV9 60S ribosomal protein L40A mRNA, partial cds	sense	0	409	468	0.581993
HQ005779	AGAGGGGATTCCACCT	Latrodectus hesperus clone CV9 60S ribosomal protein L40A mRNA, partial cds	antisense	-1	115	468	0.434407
HQ005779	TATGGCTTCCCACTTC	Latrodectus hesperus clone CV9 60S ribosomal protein L40A mRNA, partial cds	antisense	0	409	468	0.287981
HQ005782	CTAATTCAGTATGACA	Latrodectus hesperus clone CV12 ribosomal protein S16 mRNA, partial cds	antisense	0	356	444	0.182555
HQ005783	CTGCTAAGAGGAGAAA	Latrodectus hesperus clone CV13 60S ribosomal protein L27 mRNA, partial cds	sense	0	307	408	0.463102
HQ005783	CAAAGAAGTCCTGAAA	Latrodectus hesperus clone CV13 60S ribosomal protein L27 mRNA, partial cds	antisense	0	307	408	0.0763554
HQ005784	TGGATATGGTGGTCCA	Latrodectus hesperus clone CV14 putative RNA-binding protein musashi mRNA, partial cds	sense	0	821	895	0.992255
HQ005785	ACAGAGCTGGAAAAAT	Latrodectus hesperus clone CV15 ribosomal protein S15 mRNA, partial cds	sense	-1	163	390	0.506289
HQ005785	ATGAAGAAGCCAGAAG	Latrodectus hesperus clone CV15 ribosomal protein S15 mRNA, partial cds	sense	0	334	390	0.532972
HQ005785	GTTCGAAATTGTGGAT	Latrodectus hesperus clone CV15 ribosomal protein S15 mRNA, partial cds	antisense	-1	163	390	0.468282
HQ005785	ATCAGGTGGTATTATG	Latrodectus hesperus clone CV15 ribosomal protein S15 mRNA, partial cds	antisense	0	334	390	0.824559
HQ005787	TGCAGTTCTTCATGGG	Latrodectus hesperus clone CV17 histamine release factor mRNA, partial cds	sense	0	385	519	0.704948
HQ005787	TTATTACTGGTGATGA	Latrodectus hesperus clone CV17 histamine release factor mRNA, partial cds	sense	-1	16	519	0.321933
HQ005787	TATTCCAAAAATTGGT	Latrodectus hesperus clone CV17 histamine release factor mRNA, partial cds	antisense	0	385	519	0.18634
HQ005789	GCCGTGTCTGTTTTAA	Latrodectus hesperus clone CV19 putative VAMP-associated protein mRNA, partial cds	sense	0	109	792	0.832764
HQ005790	CCACTAAAGTAATGTG	Latrodectus hesperus clone CV20 putative ribosomal protein L13 mRNA, partial cds	sense	0	307	549	0.742738
HQ005792	AAGCCTGATGGTGTTC	Latrodectus hesperus clone CV22 nucleoside diphosphate kinase mRNA, partial cds	sense	0	30	459	0.144877
HQ005792	AAAGAACCTTTATTAT	Latrodectus hesperus clone CV22 nucleoside diphosphate kinase mRNA, partial cds	antisense	-1	30	459	0.265549
HQ005792	ACGCATTAGAAAGCTG	Latrodectus hesperus clone CV22 nucleoside diphosphate kinase mRNA, partial cds	antisense	0	447	459	0.596328
HQ005796	AGAAGGAATACATTTA	Latrodectus hesperus clone CV26 putative lectin mRNA, partial cds	sense	0	617	933	7.35e-08
HQ005796	TTAGGCCCTGTGTTCG	Latrodectus hesperus clone CV26 putative lectin mRNA, partial cds	antisense	-1	341	933	0.00232382
HQ005796	TGGACACAGTGTTTCA	Latrodectus hesperus clone CV26 putative lectin mRNA, partial cds	antisense	0	617	933	0.0109483
HQ005799	AACAAACTAGATTTGC	Latrodectus hesperus clone CV29 putative mitogen-activated protein kinase mRNA, partial cds	sense	0	301	474	0.985428
HQ005799	CTATGCAATTGTAAAA	Latrodectus hesperus clone CV29 putative mitogen-activated protein kinase mRNA, partial cds	antisense	0	301	474	0.874687
HQ005800	ATTTGTCAGGATTTAA	Latrodectus hesperus clone CV30 14 kDa subunit splicing factor 3b mRNA, partial cds	sense	0	217	363	1
HQ005807	AGGAGACTTCGTCTTC	Latrodectus hesperus clone CV37 acheron mRNA, partial cds	antisense	0	195	690	0.254377
HQ005812	AACCGAGGAGAACAAC	Latrodectus hesperus clone CV42 astacin-like metalloprotease mRNA, partial cds	sense	0	336	711	0.0258491
HQ005814	AAAGAAACAATATATG	Latrodectus hesperus clone CV44 putative translation factor Sui1 mRNA, partial cds	sense	0	334	411	0.874186
HQ005814	CGTTTGCTGATGCAAT	Latrodectus hesperus clone CV44 putative translation factor Sui1 mRNA, partial cds	sense	-1	109	411	1
HQ005814	GAATTTAAATACTTTT	Latrodectus hesperus clone CV44 putative translation factor Sui1 mRNA, partial cds	antisense	-1	109	411	1
HQ005814	AATTCAATTGCAAGGT	Latrodectus hesperus clone CV44 putative translation factor Sui1 mRNA, partial cds	antisense	0	334	411	0.974885
HQ005815	TCACTTTTATTGAGAG	Latrodectus hesperus clone CV45 NADH dehydrogenase subunit 1 mRNA, partial cds	sense	0	12	336	0.434052
HQ005817	AATATCCAAATGTCCC	Latrodectus hesperus clone CV47 RWD domain-containing 4A mRNA, partial cds	sense	0	157	633	0.874131
HQ005821	ATCTAGCAGAGCGTCC	Latrodectus hesperus clone CV51 putative E3 ubiquitin ligase mRNA, partial cds	sense	0	104	525	0.00840874
HQ005821	TACCGTGGAGATTCTC	Latrodectus hesperus clone CV51 putative E3 ubiquitin ligase mRNA, partial cds	antisense	0	104	525	0.0550315
HQ005822	ATAAAGGAGAATCAAA	Latrodectus hesperus clone CV52 putative gamma-glutamyltransferase 1 mRNA, partial cds	antisense	0	66	768	0.0391758
HQ005824	TTGCTATGTGCCCTGG	Latrodectus hesperus clone CV54 methyltransferase-like protein mRNA, partial cds	sense	0	176	477	0.631681
HQ005824	TTAGTTCCAGCTCACG	Latrodectus hesperus clone CV54 methyltransferase-like protein mRNA, partial cds	antisense	0	176	477	1
HQ005826	TGACATTCGCAAAGGA	Latrodectus hesperus clone CV56 putative GTP-binding protein 1 mRNA, partial cds	sense	0	17	501	0.805707
HQ005827	TGCTGATGATGATGAC	Latrodectus hesperus clone CV57 putative elongation factor-1 delta-like protein mRNA, partial cds	sense	-1	482	801	0.320371
HQ005827	TTTTTGGCTCAGATGA	Latrodectus hesperus clone CV57 putative elongation factor-1 delta-like protein mRNA, partial cds	sense	0	505	801	0.689355
HQ005827	TGATGATGATGACATT	Latrodectus hesperus clone CV57 putative elongation factor-1 delta-like protein mRNA, partial cds	antisense	0	505	801	0.737154
HQ005827	CCTGCAACTCAAAATG	Latrodectus hesperus clone CV57 putative elongation factor-1 delta-like protein mRNA, partial cds	antisense	-1	482	801	0.731748
HQ005829	TCATGTAATATACTGA	Latrodectus hesperus clone CV59 putative CRISP3: cysteine-rich secretory protein mRNA, partial cds	antisense	0	149	833	0.0103685
HQ005834	AAGGACATAATCTAAA	Latrodectus hesperus clone CV64 testis-specific protein 14 mRNA, partial cds	sense	0	928	987	0.771073
HQ005838	CTGAAAAGGGTAAGAA	Latrodectus hesperus clone CV68 putative cytochrome c mRNA, partial cds	sense	0	25	330	0.967117
HQ005838	AGAAATCCCAGCTGGT	Latrodectus hesperus clone CV68 putative cytochrome c mRNA, partial cds	antisense	0	25	330	0.821043
HQ005841	CGGTATGTGCAAGGCC	Latrodectus hesperus clone CV71 actin 5C mRNA, partial cds	sense	-3	107	994	0.318815
HQ005841	CTCACAGAACGTGGTT	Latrodectus hesperus clone CV71 actin 5C mRNA, partial cds	sense	-1	642	994	0.00102549
HQ005841	TCTATGCCAACACCGT	Latrodectus hesperus clone CV71 actin 5C mRNA, partial cds	sense	0	943	994	0.0348373
HQ005841	TGGCACCACACCTTCT	Latrodectus hesperus clone CV71 actin 5C mRNA, partial cds	sense	-2	321	994	0.00111188
HQ005841	GGACTTGGCCGGTCGG	Latrodectus hesperus clone CV71 actin 5C mRNA, partial cds	antisense	-1	619	994	0.0448244
HQ005841	CATTGATATCCGTAAG	Latrodectus hesperus clone CV71 actin 5C mRNA, partial cds	antisense	0	943	994	0.00160594
HQ005844	AAAGGTCAATAAAAAG	Latrodectus hesperus clone CV74 putative ribosomal protein L3 isoform A mRNA, partial cds	sense	-1	191	908	0.300064
HQ005844	AAATGGGCTCGTGACC	Latrodectus hesperus clone CV74 putative ribosomal protein L3 isoform A mRNA, partial cds	sense	0	579	908	0.323837
HQ005844	GGCTTTTCCAAAAGAT	Latrodectus hesperus clone CV74 putative ribosomal protein L3 isoform A mRNA, partial cds	antisense	-2	106	908	0.221629
HQ005844	GAAGTTGATAAACCTG	Latrodectus hesperus clone CV74 putative ribosomal protein L3 isoform A mRNA, partial cds	antisense	-1	191	908	0.0626555
HQ005844	GTAATATCAGCCAAAA	Latrodectus hesperus clone CV74 putative ribosomal protein L3 isoform A mRNA, partial cds	antisense	0	579	908	0.0732386
HQ005846	AGGGAAGAATACCCTG	Latrodectus hesperus clone CV76 beta-tubulin mRNA, partial cds	sense	0	462	906	0.839241
HQ005850	ATGAAGCAAGAGGGTG	Latrodectus hesperus clone CV80 ADP/ATP translocase mRNA, partial cds	sense	0	789	882	0.858815
HQ005850	CTGTATCTTTTGCTAA	Latrodectus hesperus clone CV80 ADP/ATP translocase mRNA, partial cds	sense	-4	19	882	0.364199
HQ005850	TCATGTACAAGGGTAC	Latrodectus hesperus clone CV80 ADP/ATP translocase mRNA, partial cds	sense	-1	751	882	0.612798
HQ005850	TCTTGGGCCATTGCTC	Latrodectus hesperus clone CV80 ADP/ATP translocase mRNA, partial cds	sense	-2	642	882	0.41787
HQ005850	TGATGGTTTAGCTGGT	Latrodectus hesperus clone CV80 ADP/ATP translocase mRNA, partial cds	sense	-3	506	882	0.306303
HQ005850	GTCCTCCAGAACATTT	Latrodectus hesperus clone CV80 ADP/ATP translocase mRNA, partial cds	antisense	-3	19	882	0.565177
HQ005850	TAAAGGAATGCTTCCT	Latrodectus hesperus clone CV80 ADP/ATP translocase mRNA, partial cds	antisense	-1	619	882	0.930136
HQ005850	CTTGTTAAAATATTCA	Latrodectus hesperus clone CV80 ADP/ATP translocase mRNA, partial cds	antisense	-2	506	882	0.974382
HQ005850	TGGTCGTGCTAAGGCA	Latrodectus hesperus clone CV80 ADP/ATP translocase mRNA, partial cds	antisense	0	751	882	1
HQ005856	ATACAAAAGATGTGTT	Latrodectus hesperus clone CV86 G protein beta subunit-like protein mRNA, partial cds	sense	-1	307	807	0.970627
HQ005856	GCTATGTAAAGGTTTG	Latrodectus hesperus clone CV86 G protein beta subunit-like protein mRNA, partial cds	sense	0	511	807	0.393425
HQ005856	TACAAGAAGATTTGAA	Latrodectus hesperus clone CV86 G protein beta subunit-like protein mRNA, partial cds	antisense	0	307	807	0.155331
HQ005858	AGGGCCTTACACGAGC	Latrodectus hesperus clone CV88 putative ribosomal protein L4 mRNA, partial cds	sense	-1	646	951	0.294937
HQ005858	TGGCACGAATGTTGAA	Latrodectus hesperus clone CV88 putative ribosomal protein L4 mRNA, partial cds	sense	0	868	951	0.0630665
HQ005859	ACTTACTGTGACGCCC	Latrodectus hesperus clone CV89 putative fam43 mRNA, partial cds	sense	0	297	590	0.991423
HQ005860	AAAAGAACAGTGTTGT	Latrodectus hesperus clone CV90 putative 14-3-3 protein isoform 2 mRNA, partial cds	sense	0	406	735	0.443428
HQ005860	AGAAGTTGCCACAGGA	Latrodectus hesperus clone CV90 putative 14-3-3 protein isoform 2 mRNA, partial cds	antisense	0	406	735	0.366856
HQ005864	CCACAAAGTTTGCTGC	Latrodectus hesperus clone CV94 60S acidic ribosomal protein P0 mRNA, partial cds	sense	0	811	896	0.879178
HQ005864	AAAGGAGTATCTAAAA	Latrodectus hesperus clone CV94 60S acidic ribosomal protein P0 mRNA, partial cds	antisense	0	811	896	0.699685
HQ005867	CATTTTCAGTCTACAG	Latrodectus hesperus clone CV97 succinate dehydrogenase iron-sulfur subunit mitochondrial precursor, mRNA, partial cds; nuclear gene for mitochondrial product	sense	0	742	891	0.985428
HQ005868	CTGTTGGCAAGATTGG	Latrodectus hesperus clone CV98 ribosomal protein S3 mRNA, partial cds	sense	0	580	714	0.650944
HQ005868	TCTAAAAAGCGTAAAT	Latrodectus hesperus clone CV98 ribosomal protein S3 mRNA, partial cds	sense	-1	15	714	0.623579
HQ005868	GATTATGTTGCCATGG	Latrodectus hesperus clone CV98 ribosomal protein S3 mRNA, partial cds	antisense	0	580	714	0.876778
HQ005871	TGTAATAGTCAGGGAA	Latrodectus hesperus clone CV101 phosphoserine aminotransferase 1 isoform 1 mRNA, partial cds	antisense	0	673	993	0.0338036
HQ005873	AAGTACCTCATTATCG	Latrodectus hesperus clone CV103 casein kinase 2 beta subunit isoform CRA_b mRNA, partial cds	sense	0	121	690	0.948306
HQ005873	CCTTACTGGACTTAGT	Latrodectus hesperus clone CV103 casein kinase 2 beta subunit isoform CRA_b mRNA, partial cds	antisense	0	121	690	0.399058
HQ005878	TACATGTTTTCTCTTC	Latrodectus hesperus clone CV108 40S ribosomal protein S2/30S mRNA, partial cds	sense	0	198	834	0.440797
HQ005878	TTAAAAGCTTAGAAGA	Latrodectus hesperus clone CV108 40S ribosomal protein S2/30S mRNA, partial cds	antisense	0	198	834	0.181237
HQ005879	AAATCCATCCAAAGCA	Latrodectus hesperus clone CV109 putative protein tyrosine kinase 9/actin monomer-binding protein mRNA, partial cds	sense	0	928	998	1
HQ005880	ACCACGTCAAAGGAGG	Latrodectus hesperus clone CV110 uridine phosphorylase mRNA, partial cds	sense	0	825	915	0.247255
HQ005883	ACGGAAACTTCTCCTG	Latrodectus hesperus clone CV113 ribosomal protein S8 mRNA, partial cds	sense	0	181	624	0.999237
HQ005883	ACTGGCATAAAAGAAG	Latrodectus hesperus clone CV113 ribosomal protein S8 mRNA, partial cds	sense	-1	16	624	0.695563
HQ005883	TAGAGCTCTAAGGTTA	Latrodectus hesperus clone CV113 ribosomal protein S8 mRNA, partial cds	antisense	0	181	624	0.869374
HQ005886	ATCAGTTGCCTCTTGG	Latrodectus hesperus clone CV116 hexokinase mRNA, partial cds	sense	0	385	962	1
HQ005887	ATGCCATTTATGTGTA	Latrodectus hesperus clone CV117 putative soluble NSF attachment protein mRNA, partial cds	antisense	0	637	695	0.535533
HQ005890	AGAATTGGAAAAATTG	Latrodectus hesperus clone CV120 ornithine aminotransferase precursor, mRNA, partial cds	sense	0	389	630	0.545203
HQ005891	CTAATGAAATGAGTGA	Latrodectus hesperus clone CV121 putative ribosomal protein L19e mRNA, partial cds	sense	0	103	621	0.428453
HQ005891	ACGTAAGGTGTGGTTA	Latrodectus hesperus clone CV121 putative ribosomal protein L19e mRNA, partial cds	antisense	0	103	621	0.0517236
HQ005892	AACAACATTGTGATGA	Latrodectus hesperus clone CV122 putative 60S ribosomal protein L10A mRNA, partial cds	sense	0	223	666	0.759798
HQ005892	TGCCTTAAAGAATTAT	Latrodectus hesperus clone CV122 putative 60S ribosomal protein L10A mRNA, partial cds	antisense	0	139	666	0.499189
HQ005893	CTTTGGTATTAGAAGA	Latrodectus hesperus clone CV123 putative ribosomal protein L11 mRNA, partial cds	sense	0	224	594	0.41787
HQ005893	GCAAGATATACTGTCA	Latrodectus hesperus clone CV123 putative ribosomal protein L11 mRNA, partial cds	antisense	0	224	594	0.268815
HQ005894	TGTAGTCATCGTTGAT	Latrodectus hesperus clone CV124 putative proline and glutamine-rich splicing factor mRNA, partial cds	antisense	0	652	993	0.912356
HQ005895	TGACTTACATTGAAGC	Latrodectus hesperus clone CV125 putative cysteine and histidine-rich domain-containing protein mRNA, partial cds	sense	0	739	813	0.998337
HQ005895	TTGTGGTCAACTGTTT	Latrodectus hesperus clone CV125 putative cysteine and histidine-rich domain-containing protein mRNA, partial cds	antisense	-1	58	813	1
HQ005895	CAAATGTCCTCTTCCT	Latrodectus hesperus clone CV125 putative cysteine and histidine-rich domain-containing protein mRNA, partial cds	antisense	0	739	813	0.960567
HQ005896	AGGTGAAACTCGTGAT	Latrodectus hesperus clone CV126 translation initiation factor 5A mRNA, partial cds	antisense	0	334	465	0.747175
HQ005897	ATAAAGGTTTAGATGT	Latrodectus hesperus clone CV127 60S ribosomal protein l17 mRNA, partial cds	sense	0	310	558	0.907781
HQ005897	TGCTGAGAGTAATGCT	Latrodectus hesperus clone CV127 60S ribosomal protein l17 mRNA, partial cds	antisense	0	310	558	0.108475
HQ005898	GAAGGCATCCTACTGG	Latrodectus hesperus clone CV128 ribosome production factor 1 mRNA, partial cds	sense	0	472	915	0.971357
HQ005899	GAGAGAAGTACAATGA	Latrodectus hesperus clone CV129 putative ubiquitin-conjugating enzyme E2-17 kDa mRNA, partial cds	sense	0	388	441	0.997135
HQ005899	TAATAAGGAACTACAA	Latrodectus hesperus clone CV129 putative ubiquitin-conjugating enzyme E2-17 kDa mRNA, partial cds	antisense	0	34	441	0.914485
HQ005900	CTTTTGAAGATGCACA	Latrodectus hesperus clone CV130 putative paramyosin mRNA, partial cds	sense	0	613	1005	0.941737
HQ005901	AACGAGGTTGATGCCG	Latrodectus hesperus clone CV131 putative calmodulin mRNA, partial cds	sense	0	156	447	0.700424
HQ005901	AATTAACAGAGGAACA	Latrodectus hesperus clone CV131 putative calmodulin mRNA, partial cds	sense	-1	7	447	0.609234
HQ005907	AAACAAAAGATGTTGT	Latrodectus hesperus clone CV137 cofilin mRNA, partial cds	sense	0	303	441	1
HQ005907	GTCCTGAAAGTGCAAA	Latrodectus hesperus clone CV137 cofilin mRNA, partial cds	antisense	0	303	441	0.780577
HQ005909	ATTCTTCAGATAATTG	Latrodectus hesperus clone CV139 fas apoptotic inhibitory molecule 2 mRNA, partial cds	antisense	0	710	720	1
HQ005909	GGCCATTTTCTTACAC	Latrodectus hesperus clone CV139 fas apoptotic inhibitory molecule 2 mRNA, partial cds	antisense	-1	520	720	0.679504
HQ005922	TTCAAGAGTCGTTGGT	Latrodectus hesperus clone MAK13 hypothetical protein mRNA, partial cds	sense	0	302	393	0.000844202
HQ005922	CCTGTTGGTCCCAATG	Latrodectus hesperus clone MAK13 hypothetical protein mRNA, partial cds	antisense	0	302	393	0.00160594
HQ005929	AGGTAACCCCCCACCT	Latrodectus hesperus clone CH15 hypothetical protein mRNA, partial cds	sense	-1	242	348	6.47e-06
HQ005929	CCTTTGGATTTGTTTT	Latrodectus hesperus clone CH15 hypothetical protein mRNA, partial cds	sense	0	319	348	1.68e-06
HQ005929	GGCTACTCATCTATGA	Latrodectus hesperus clone CH15 hypothetical protein mRNA, partial cds	antisense	0	242	348	4.56e-07
HQ005931	AGTACTTCGGAACTCA	Latrodectus hesperus clone CV140 putative alpha-B-crystallin mRNA, complete cds	sense	0	211	925	0.785469
HQ005934	ATAATAAAATGTCGAT	Latrodectus hesperus clone CV143 putative alternative splicing factor SRp20/9G8 mRNA, complete cds	sense	0	744	787	0.720761
HQ005934	CTGAACACCGCGTTGG	Latrodectus hesperus clone CV143 putative alternative splicing factor SRp20/9G8 mRNA, complete cds	sense	-1	620	787	1
HQ005934	TTGAACGAGAATTTGG	Latrodectus hesperus clone CV143 putative alternative splicing factor SRp20/9G8 mRNA, complete cds	sense	-2	148	787	0.998639
HQ005934	GCATTCGTCTTCACCT	Latrodectus hesperus clone CV143 putative alternative splicing factor SRp20/9G8 mRNA, complete cds	antisense	-1	620	787	1
HQ005934	GTCGCCTGTATTTCAT	Latrodectus hesperus clone CV143 putative alternative splicing factor SRp20/9G8 mRNA, complete cds	antisense	0	744	787	0.653657
HQ005934	AGATGTTCAGAAAGAA	Latrodectus hesperus clone CV143 putative alternative splicing factor SRp20/9G8 mRNA, complete cds	antisense	-2	148	787	0.987311
HQ005936	TTAACAATGTTATCTG	Latrodectus hesperus clone CV144 putative myosin IE mRNA, partial cds	sense	0	530	707	0.999237
HQ005940	ATATGTTTTACTTAAA	Latrodectus hesperus clone CV148 putative vesicle coat complex COPII GTPase subunit SAR1 mRNA, partial cds	sense	0	373	685	0.662759
HQ005941	AAGTGAGAGTTGTGAT	Latrodectus hesperus clone CV149 putative mitochondrial ribosomal protein, S11 mRNA, complete cds; nuclear gene for mitochondrial product	sense	0	310	568	0.999237
HQ005941	TTTAAAGAAAGGATAT	Latrodectus hesperus clone CV149 putative mitochondrial ribosomal protein, S11 mRNA, complete cds; nuclear gene for mitochondrial product	antisense	0	310	568	0.934651
HQ005955	TCATTTTCGTACTGTC	Latrodectus hesperus clone JY11 hypothetical protein mRNA, partial cds	sense	0	60	132	0.767399
HQ005955	ATGTAAACCATGCTTT	Latrodectus hesperus clone JY11 hypothetical protein mRNA, partial cds	antisense	0	60	132	0.944215
HQ005958	AGTCATATTACAGGAA	Latrodectus hesperus clone CH18 hypothetical protein mRNA, partial cds	sense	0	141	930	0.00805765
HQ005962	CAAACTGGATGAAGGT	Latrodectus hesperus clone DT12 hypothetical protein mRNA, partial cds	sense	0	377	986	1.12e-06
HQ005962	CAATGCTTGTTGCTAT	Latrodectus hesperus clone DT12 hypothetical protein mRNA, partial cds	sense	-1	139	986	0.0044763
HQ005962	ACCCATGACACGACCA	Latrodectus hesperus clone DT12 hypothetical protein mRNA, partial cds	antisense	-1	139	986	0.00125444
HQ005962	AAATTGCAAGACACAA	Latrodectus hesperus clone DT12 hypothetical protein mRNA, partial cds	antisense	0	377	986	0.0448244
HQ005977	AGTTCCTTGCCCATCT	Latrodectus hesperus clone GW6 hypothetical protein mRNA, partial cds	sense	0	317	354	0.109741
HQ005977	TGCTTCATCAATTACA	Latrodectus hesperus clone GW6 hypothetical protein mRNA, partial cds	antisense	0	317	354	0.390875
HQ005984	ATCCTCACGGTGGCCA	Latrodectus hesperus clone MW15 hypothetical protein mRNA, partial cds	sense	0	618	768	0.680944
HQ005986	CATCGCCAAAAATGAA	Latrodectus hesperus clone TC24 hypothetical protein mRNA, partial cds	sense	0	722	1000	6.84e-07
HQ005989	CTGAAAAGGTGCCAGA	Latrodectus hesperus clone CV159 putative TGF beta-inducible nuclear protein 1 mRNA, partial cds	sense	0	310	399	0.650153
HQ005989	ACTCACTAAAAAGAGG	Latrodectus hesperus clone CV159 putative TGF beta-inducible nuclear protein 1 mRNA, partial cds	antisense	0	310	399	0.421809
HQ005990	AATTATCAGCAGTTTC	Latrodectus hesperus clone CV160 COMM domain-containing protein 9 mRNA, partial cds	sense	0	571	597	1
HQ005992	GGAGAAACCCACCGAG	Latrodectus hesperus clone CV161 putative lysozyme precursor, mRNA, complete cds	sense	0	261	1050	0.898459
HQ005997	ATCCACTATCCCCGGT	Latrodectus hesperus clone CV166 putative dual specificity phosphatase 10 mRNA, complete cds	sense	0	568	1111	0.97837
HQ005999	CTACATCAAGGTACTG	Latrodectus hesperus clone CV168 putative granulin mRNA, complete cds	sense	0	562	740	1
HQ005999	GGATTTTTGTACTGAT	Latrodectus hesperus clone CV168 putative granulin mRNA, complete cds	antisense	0	178	740	0.959391
HQ006000	ATACTATAATAGTGAT	Latrodectus hesperus clone CV169 cytochrome c oxidase subunit II-like mRNA, partial sequence	sense	-2	49	661	0.426663
HQ006000	CTATTTTTCGATTGTT	Latrodectus hesperus clone CV169 cytochrome c oxidase subunit II-like mRNA, partial sequence	sense	0	358	661	0.802636
HQ006000	TTGGGTTAATAAAAAT	Latrodectus hesperus clone CV169 cytochrome c oxidase subunit II-like mRNA, partial sequence	sense	-1	107	661	0.904579
HQ006000	ATCCCAGAATAGAGAT	Latrodectus hesperus clone CV169 cytochrome c oxidase subunit II-like mRNA, partial sequence	antisense	0	358	661	0.974645
HQ006000	ATTGATTTTTTTTCAT	Latrodectus hesperus clone CV169 cytochrome c oxidase subunit II-like mRNA, partial sequence	antisense	-2	49	661	0.795504
HQ006000	GGTTATATATTATATA	Latrodectus hesperus clone CV169 cytochrome c oxidase subunit II-like mRNA, partial sequence	antisense	-1	107	661	1
HQ006005	TGGTAAAAGGGCTACA	Latrodectus hesperus clone CV174 putative secreted salivary gland peptide mRNA, complete cds	sense	0	737	1105	1
HQ006007	CATTGGAAGGCAAGCC	Latrodectus hesperus clone CV176 putative tumor differentially expressed protein mRNA, complete cds	sense	-2	540	1012	0.0225127
HQ006007	GCACGGACCTGTTCCG	Latrodectus hesperus clone CV176 putative tumor differentially expressed protein mRNA, complete cds	sense	-3	264	1012	0.00896907
HQ006007	GTACCTTACTACTTGG	Latrodectus hesperus clone CV176 putative tumor differentially expressed protein mRNA, complete cds	sense	-4	115	1012	0.0247251
HQ006007	TCAGTTGCAGAGGGAC	Latrodectus hesperus clone CV176 putative tumor differentially expressed protein mRNA, complete cds	sense	-1	635	1012	0.682856
HQ006007	TTCACCGGTTGTCTTG	Latrodectus hesperus clone CV176 putative tumor differentially expressed protein mRNA, complete cds	sense	0	712	1012	0.0154622
HQ006010	CTGAGGATGGCCATCA	Latrodectus hesperus clone CV179 putative class II basic helix-loop-helix protein mRNA, complete cds	sense	0	732	977	1.52e-05
HQ006012	TGCTATTTATATTTTT	Latrodectus hesperus clone CV181 cystatin-like protein mRNA, complete cds	sense	0	912	960	0.329637
HQ006012	ATTTTTTATCTTAATG	Latrodectus hesperus clone CV181 cystatin-like protein mRNA, complete cds	antisense	0	912	960	0.561205
HQ006016	AAGGACTACTTCAAGG	Latrodectus hesperus clone AN3 hypothetical protein mRNA, partial cds	sense	0	744	987	0.0203306
HQ006017	ATGGAATTTTCAATGG	Latrodectus hesperus clone CV185 putative fibropellin mRNA, partial cds	sense	-1	589	989	0.759104
HQ006017	ATGTCTAAGCAGGTCC	Latrodectus hesperus clone CV185 putative fibropellin mRNA, partial cds	sense	0	856	989	0.607519
HQ006017	TAATTTTTCTAAAGTT	Latrodectus hesperus clone CV185 putative fibropellin mRNA, partial cds	antisense	0	856	989	0.360925
HQ006017	ATGCATGGTATGTAAC	Latrodectus hesperus clone CV185 putative fibropellin mRNA, partial cds	antisense	-1	292	989	0.889673
HQ006020	AAACTGCTGATTTAGA	Latrodectus hesperus clone MAK2 hypothetical protein mRNA, partial cds	sense	0	424	926	0.730272
HQ006020	AACCATGGTTTGATGA	Latrodectus hesperus clone MAK2 hypothetical protein mRNA, partial cds	sense	-1	379	926	0.62901
HQ006020	AGTTGCTGGGTTTAAT	Latrodectus hesperus clone MAK2 hypothetical protein mRNA, partial cds	antisense	0	379	926	0.278892
HQ006022	TGTGTGGCAACATTTT	Latrodectus hesperus clone TC25 hypothetical protein mRNA, complete cds	sense	0	241	799	0.959592
HQ006034	CTGCTACTGGAATTAC	Latrodectus hesperus clone MAK24 hypothetical protein mRNA, partial cds	sense	0	907	993	0.934651
HQ006035	TGCACCTTTTTCTTTT	Latrodectus hesperus clone 3-1 hypothetical protein mRNA, partial cds	sense	0	547	956	0.823419
HQ006036	GTGTGCATGGACTCGG	Latrodectus hesperus clone CH3 hypothetical protein mRNA, partial cds	antisense	0	537	993	0.944125
HQ006042	CGTAACTTCGGGACAA	Latrodectus hesperus clone 3-14 hypothetical protein mRNA, partial cds	sense	0	12	1066	0.390699
HQ006044	TTTCACCTAAATTATC	Latrodectus hesperus clone VC1 hypothetical protein mRNA, partial cds	sense	0	396	499	0.000978446
HQ006046	CGAAAGGATTCTTCAT	Latrodectus hesperus clone CH4 hypothetical protein mRNA, complete cds	antisense	0	541	985	0.839241
HQ006048	AAGTTCTTGCTCTGCA	Latrodectus hesperus clone SB4 hypothetical protein mRNA, complete cds	sense	0	646	928	1
HQ006051	AGCAACAACTTTATTA	Latrodectus hesperus clone JC15 hypothetical protein mRNA, partial cds	sense	0	415	494	0.332555
HQ006054	CGGATGGTGCTGGTGC	Latrodectus hesperus clone GW14 hypothetical protein mRNA, complete cds	sense	0	188	518	0.0264453
HQ006066	ATGAAAAGGGAGAATG	Latrodectus hesperus clone CV190 microlepidin-1 precursor, mRNA, partial cds	sense	0	145	449	2.53e-05
HQ006066	GCCTATGTTTTTCTAT	Latrodectus hesperus clone CV190 microlepidin-1 precursor, mRNA, partial cds	antisense	0	145	449	0.000556704
HQ006068	ATGGAGGATGGGAGGG	Latrodectus hesperus clone CV192 Bcl-like protein mRNA, complete cds	sense	0	589	1178	0.641932
HQ006069	TTTTTTATACTGATAT	Latrodectus hesperus clone JC2 hypothetical protein mRNA, partial cds	sense	0	12	147	1
HQ006070	CTATGAATTATGATGA	Latrodectus hesperus clone CV193 putative p23-like protein mRNA, partial cds	sense	0	421	483	1
HQ006070	CATGAGTGATGGAGGT	Latrodectus hesperus clone CV193 putative p23-like protein mRNA, partial cds	antisense	0	421	483	0.847186
HQ006071	CTTTTTTATTTTTATT	Latrodectus hesperus clone TC12 conserved hypothetical protein mRNA, partial cds	sense	0	323	444	0.114895
HQ006074	AGATCGAGCTGCACTT	Latrodectus hesperus clone CV196 putative ornithine decarboxylase antizyme mRNA, partial cds	sense	0	386	516	0.312153
HQ006074	TGCTTCAACAAGAACA	Latrodectus hesperus clone CV196 putative ornithine decarboxylase antizyme mRNA, partial cds	antisense	0	386	516	1
HQ006078	CTAACGGCAACATCAC	Latrodectus hesperus clone CV200 nidogen-related basement membrane protein mRNA, partial cds	sense	0	400	456	0.00427605
HQ006079	GTTTAAAGGTGCGAGG	Latrodectus hesperus clone CV201 putative ribosomal protein S24 mRNA, partial cds	sense	0	217	348	0.807501
HQ006079	TTCTGGAGGCAAGGCT	Latrodectus hesperus clone CV201 putative ribosomal protein S24 mRNA, partial cds	sense	-1	65	348	0.913163
HQ006079	GGATTCTAAAAAGAAG	Latrodectus hesperus clone CV201 putative ribosomal protein S24 mRNA, partial cds	antisense	-1	31	348	0.727945
HQ006079	TCCATCAGTAGTTTCA	Latrodectus hesperus clone CV201 putative ribosomal protein S24 mRNA, partial cds	antisense	0	217	348	0.654982
HQ006082	AAACTGAAGCAAAAGA	Latrodectus hesperus clone CV204 putative diazepam binding inhibitor mRNA, partial cds	sense	0	199	267	0.99288
HQ006082	TGGTGATGTTAATACT	Latrodectus hesperus clone CV204 putative diazepam binding inhibitor mRNA, partial cds	antisense	0	130	267	0.844223
HQ006083	AAAAACTAATTTAGAA	Latrodectus hesperus clone CV205 transmembrane protein 183 mRNA, partial cds	sense	0	242	678	0.665381
HQ006084	AAGTTTCATTTTTGTT	Latrodectus hesperus clone CV206 putative transcription factor XBP-1 mRNA, partial cds	sense	0	397	870	0.425666
HQ006084	AATGCAAGAACTTGAA	Latrodectus hesperus clone CV206 putative transcription factor XBP-1 mRNA, partial cds	antisense	0	397	870	0.211204
HQ006087	AATTACCAGCATTTGT	Latrodectus hesperus clone CV208 putative mitochondrial 50S ribosomal protein L53 mRNA, complete cds; nuclear gene for mitochondrial product	sense	0	363	979	0.940392
HQ006087	AATAAGTTTCCAGTTT	Latrodectus hesperus clone CV208 putative mitochondrial 50S ribosomal protein L53 mRNA, complete cds; nuclear gene for mitochondrial product	antisense	0	95	979	0.926788
HQ006088	GCTATTTTCTCTTCAA	Latrodectus hesperus clone CV209 putative alpha-1-microglobulin mRNA, partial cds	sense	0	426	1095	0.00258774
HQ006089	ACCAGAAGCAGCCACT	Latrodectus hesperus clone CV210 hypothetical protein mRNA, partial cds	sense	0	551	995	0.053862
HQ006089	CCTGCTTTTGGAGAAG	Latrodectus hesperus clone CV210 hypothetical protein mRNA, partial cds	antisense	0	551	995	0.010836
HQ006091	CTAACTGTAAAGAAGA	Latrodectus hesperus clone CV212 putative scavenger receptor cysteine-rich protein mRNA, complete cds	sense	0	802	1126	0.00696759
HQ006091	AGAACTTTTGTTCATT	Latrodectus hesperus clone CV212 putative scavenger receptor cysteine-rich protein mRNA, complete cds	antisense	0	729	1126	0.0307286
HQ006093	AAATATGTAATATCTT	Latrodectus hesperus clone CV214 putative lipoprotein receptor precursor, mRNA, complete cds	sense	0	512	597	0.256171
HQ006093	ATGGTATTATTGAGGC	Latrodectus hesperus clone CV214 putative lipoprotein receptor precursor, mRNA, complete cds	sense	-1	400	597	0.896394
HQ006093	TGCGGAATTTCATCAA	Latrodectus hesperus clone CV214 putative lipoprotein receptor precursor, mRNA, complete cds	antisense	0	400	597	0.889287
HQ006063	ATTGAAGGGTCTGTCT	Latrodectus hesperus clone RP23 hypothetical protein mRNA, partial cds	sense	0	230	784	0.329258
AY953070	GAGTCATTATTAGAAT	Latrodectus hesperus isolate LT103 tubuliform spidroin 1 mRNA, partial cds	sense	0	4038	4220	0.00011797
DQ409057	ATCAAATATTGGCAGT	Latrodectus hesperus major ampullate spidroin 1 (MaSp1) mRNA, partial cds	sense	0	3111	3317	1.53e-07
DQ409057	CGCAGCGGCAGCAGCA	Latrodectus hesperus major ampullate spidroin 1 (MaSp1) mRNA, partial cds	sense	NA	321	3317	5.7e-05
DQ409057	CGCAGCGGCAGCAGCA	Latrodectus hesperus major ampullate spidroin 1 (MaSp1) mRNA, partial cds	sense	NA	1575	3317	5.7e-05
DQ409057	CGCAGCGGCAGCAGCA	Latrodectus hesperus major ampullate spidroin 1 (MaSp1) mRNA, partial cds	sense	-1	948	3317	5.7e-05
DQ409057	TGGAGCAGCAGCAGCG	Latrodectus hesperus major ampullate spidroin 1 (MaSp1) mRNA, partial cds	sense	NA	2451	3317	3.48e-07
DQ409057	TGGAGCAGCAGCAGCG	Latrodectus hesperus major ampullate spidroin 1 (MaSp1) mRNA, partial cds	sense	NA	2208	3317	3.48e-07
DQ409057	TGGAGCAGCAGCAGCG	Latrodectus hesperus major ampullate spidroin 1 (MaSp1) mRNA, partial cds	sense	NA	1191	3317	3.48e-07
DQ409057	TGGAGCAGCAGCAGCG	Latrodectus hesperus major ampullate spidroin 1 (MaSp1) mRNA, partial cds	sense	NA	1461	3317	3.48e-07
DQ409057	TGGAGCAGCAGCAGCG	Latrodectus hesperus major ampullate spidroin 1 (MaSp1) mRNA, partial cds	sense	NA	834	3317	3.48e-07
DQ409057	TGGAGCAGCAGCAGCG	Latrodectus hesperus major ampullate spidroin 1 (MaSp1) mRNA, partial cds	sense	NA	1851	3317	3.48e-07
DQ409057	TGGAGCAGCAGCAGCG	Latrodectus hesperus major ampullate spidroin 1 (MaSp1) mRNA, partial cds	sense	NA	2808	3317	3.48e-07
DQ409057	TGGAGCAGCAGCAGCG	Latrodectus hesperus major ampullate spidroin 1 (MaSp1) mRNA, partial cds	sense	-2	207	3317	3.48e-07
DQ409057	TTGCTCACCATTATTG	Latrodectus hesperus major ampullate spidroin 1 (MaSp1) mRNA, partial cds	antisense	0	3111	3317	2.58e-06
DQ409057	GGTTACGGACAAGGTG	Latrodectus hesperus major ampullate spidroin 1 (MaSp1) mRNA, partial cds	antisense	NA	2301	3317	3.04e-05
DQ409057	GGTTACGGACAAGGTG	Latrodectus hesperus major ampullate spidroin 1 (MaSp1) mRNA, partial cds	antisense	NA	834	3317	3.04e-05
DQ409057	GGTTACGGACAAGGTG	Latrodectus hesperus major ampullate spidroin 1 (MaSp1) mRNA, partial cds	antisense	NA	2208	3317	3.04e-05
DQ409057	GGTTACGGACAAGGTG	Latrodectus hesperus major ampullate spidroin 1 (MaSp1) mRNA, partial cds	antisense	NA	1461	3317	3.04e-05
DQ409057	GGTTACGGACAAGGTG	Latrodectus hesperus major ampullate spidroin 1 (MaSp1) mRNA, partial cds	antisense	-3	207	3317	3.04e-05
DQ409057	GGATACGGACAAGGTG	Latrodectus hesperus major ampullate spidroin 1 (MaSp1) mRNA, partial cds	antisense	NA	1851	3317	4.29e-06
DQ409057	GGATACGGACAAGGTG	Latrodectus hesperus major ampullate spidroin 1 (MaSp1) mRNA, partial cds	antisense	NA	2808	3317	4.29e-06
DQ409057	GGATACGGACAAGGTG	Latrodectus hesperus major ampullate spidroin 1 (MaSp1) mRNA, partial cds	antisense	NA	123	3317	4.29e-06
DQ409057	GGATACGGACAAGGTG	Latrodectus hesperus major ampullate spidroin 1 (MaSp1) mRNA, partial cds	antisense	NA	2451	3317	4.29e-06
DQ409057	GGATACGGACAAGGTG	Latrodectus hesperus major ampullate spidroin 1 (MaSp1) mRNA, partial cds	antisense	-1	1191	3317	4.29e-06
DQ409057	GGACAAGGTGGAGCTG	Latrodectus hesperus major ampullate spidroin 1 (MaSp1) mRNA, partial cds	antisense	NA	321	3317	0.000144476
DQ409057	GGACAAGGTGGAGCTG	Latrodectus hesperus major ampullate spidroin 1 (MaSp1) mRNA, partial cds	antisense	NA	1575	3317	0.000144476
DQ409057	GGACAAGGTGGAGCTG	Latrodectus hesperus major ampullate spidroin 1 (MaSp1) mRNA, partial cds	antisense	-2	948	3317	0.000144476
DQ409058	AGGAGCAGCAGCTGCA	Latrodectus hesperus major ampullate spidroin 2 (MaSp2) mRNA, partial cds	sense	-2	2994	3696	0.0216082
DQ409058	AGGTGCAGCAGCTGCA	Latrodectus hesperus major ampullate spidroin 2 (MaSp2) mRNA, partial cds	sense	NA	2271	3696	0.000395529
DQ409058	AGGTGCAGCAGCTGCA	Latrodectus hesperus major ampullate spidroin 2 (MaSp2) mRNA, partial cds	sense	NA	2703	3696	0.000395529
DQ409058	AGGTGCAGCAGCTGCA	Latrodectus hesperus major ampullate spidroin 2 (MaSp2) mRNA, partial cds	sense	NA	777	3696	0.000395529
DQ409058	AGGTGCAGCAGCTGCA	Latrodectus hesperus major ampullate spidroin 2 (MaSp2) mRNA, partial cds	sense	NA	1980	3696	0.000395529
DQ409058	AGGTGCAGCAGCTGCA	Latrodectus hesperus major ampullate spidroin 2 (MaSp2) mRNA, partial cds	sense	-3	1551	3696	0.000395529
DQ409058	AGGTGGATATGGTCCT	Latrodectus hesperus major ampullate spidroin 2 (MaSp2) mRNA, partial cds	sense	-1	3234	3696	5.8e-05
DQ409058	TGGACCTGGAGGTTAC	Latrodectus hesperus major ampullate spidroin 2 (MaSp2) mRNA, partial cds	sense	NA	1251	3696	0.033246
DQ409058	TGGACCTGGAGGTTAC	Latrodectus hesperus major ampullate spidroin 2 (MaSp2) mRNA, partial cds	sense	-5	471	3696	0.033246
DQ409058	TGGAGCAGCAGCTGCA	Latrodectus hesperus major ampullate spidroin 2 (MaSp2) mRNA, partial cds	sense	NA	1335	3696	0.000338285
DQ409058	TGGAGCAGCAGCTGCA	Latrodectus hesperus major ampullate spidroin 2 (MaSp2) mRNA, partial cds	sense	NA	555	3696	0.000338285
DQ409058	TGGAGCAGCAGCTGCA	Latrodectus hesperus major ampullate spidroin 2 (MaSp2) mRNA, partial cds	sense	NA	2481	3696	0.000338285
DQ409058	TGGAGCAGCAGCTGCA	Latrodectus hesperus major ampullate spidroin 2 (MaSp2) mRNA, partial cds	sense	NA	195	3696	0.000338285
DQ409058	TGGAGCAGCAGCTGCA	Latrodectus hesperus major ampullate spidroin 2 (MaSp2) mRNA, partial cds	sense	-4	987	3696	0.000338285
DQ409058	TTCCTCTTGTGATGTC	Latrodectus hesperus major ampullate spidroin 2 (MaSp2) mRNA, partial cds	sense	0	3441	3696	2.66e-06
DQ409058	GCAGCAGCAGCTAGTG	Latrodectus hesperus major ampullate spidroin 2 (MaSp2) mRNA, partial cds	antisense	-1	3234	3696	0.00323676
DQ409058	GCATATGGACCAGGAG	Latrodectus hesperus major ampullate spidroin 2 (MaSp2) mRNA, partial cds	antisense	NA	1980	3696	0.000629709
DQ409058	GCATATGGACCAGGAG	Latrodectus hesperus major ampullate spidroin 2 (MaSp2) mRNA, partial cds	antisense	NA	195	3696	0.000629709
DQ409058	GCATATGGACCAGGAG	Latrodectus hesperus major ampullate spidroin 2 (MaSp2) mRNA, partial cds	antisense	NA	777	3696	0.000629709
DQ409058	GCATATGGACCAGGAG	Latrodectus hesperus major ampullate spidroin 2 (MaSp2) mRNA, partial cds	antisense	NA	2703	3696	0.000629709
DQ409058	GCATATGGACCAGGAG	Latrodectus hesperus major ampullate spidroin 2 (MaSp2) mRNA, partial cds	antisense	NA	1551	3696	0.000629709
DQ409058	GCATATGGACCAGGAG	Latrodectus hesperus major ampullate spidroin 2 (MaSp2) mRNA, partial cds	antisense	NA	2271	3696	0.000629709
DQ409058	GCATATGGACCAGGAG	Latrodectus hesperus major ampullate spidroin 2 (MaSp2) mRNA, partial cds	antisense	-2	2994	3696	0.000629709
DQ409058	AGTGCAAGTAATCCAG	Latrodectus hesperus major ampullate spidroin 2 (MaSp2) mRNA, partial cds	antisense	0	3441	3696	0.00694137
